# Supplementary material for: Precise tuning of gene expression levels in mammalian cells
Source: Nat Commun. 2019 Feb 18;10:818. doi: 10.1038/s41467-019-08777-y (PMC6379387; doi:10.1038/s41467-019-08777-y)
Supplement: Supplementary file 3 — Supplementary Data 1 [file 41467_2019_8777_MOESM3_ESM.xlsx]

## Sheet: Sheet1
Oligo Name	Oligo Sequence
miR17_Lib_Gen_F	GGTAGACGTCTCTCACCGCATAGCTGCGTATG
miR17_Lib_Gen_R	GATGTCCGTCTCCAAACTACACGGGTCAACATACTAACAC
MRE_Lib_seq_1	CAATTCTGCAGACAAATGGC
MRE_Lib_seq_2	AAAGACCCCAACGAGAAGC
miR_17_mutant_lib	CCGCATAGCTGCGTATGGAGGAAGACAAAGTGCTTACAGTGCAGGTAGTTGCGTGTTAGTATGTTGACCCGTGTAGT
miR_21_mutant_lib	CCGCATAGCTGCGTATGGAGGAAGATAGCTTATCAGACTGATGTTGATTGCGTGTTAGTATGTTGACCCGTGTAGT
bi-dir-Miseq-R	GTGACTGGAGTTCAGACGTGTGCTCTTCCGATCTATGTTTCAGGTTCAGGGGGA
bi-dir-Miseq-F	ACACTCTTTCCCTACACGACGCTCTTCCGATCTACGTGAGTGCTAGCTGACAGG
MRE_qPCR_F	GTGGTATGGCTGATTATGATCCG
MRE_qPCR_R	CGTGAGTGCTAGCTGACAGG
iBlue_qPCR_F	GGTAGTACGTTTCGATGAAGAGG
iBlue_qPCR_R	CAGGCGAACACGGTTATGT
Ova-in-fusion-F	TAGAAGACACCGGAGCTCC
Ova_in_fusion_R2	TCAGGGGAAACACATCTGCC
GFP_in_fusion_F2	GGCAGATGTGTTTCCCCTGAATTCGGCAGTGGAGAG
EGFP-in-fusion-R	CCTAGAAAGAGTAGAGCTAGCACTCACGTGCGAGCTCTAGTTAGAATTCCTTG
PD1_Lenti_Shuttle_F	AGCTCCTGCAGGTGCCGCCATGCAGATC
PDL1_Lenti_Shuttle_R	CTGTCAGCTAGCACTCACGTGC
BBBdir-seq-2	GATCTCAAATCCCTCGGAAG
bi-dir-MRE-seq-1	ATGTTTCAGGTTCAGGGGGA
BRCA1-Miseq-F	ACACTCTTTCCCTACACGACGCTCTTCCGATCTCCCACAGCCACTACTGACTG
BRCA1-Miseq-R	GTGACTGGAGTTCAGACGTGTGCTCTTCCGATCTTGGCAGATTTCCAAGGGAG
miSFIT MRE primers
miR-17-12-C-F	CTAGCCTACCTGCACTCTAAGCACTTTGA
miR-17-12-C-R	CCGGTCAAAGTGCTTAGAGTGCAGGTAGG
miR-17-17-T-F	CTAGCCTACCTGCACTGTAAGTACTTTGA
miR-17-17-T-R	CCGGTCAAAGTACTTACAGTGCAGGTAGG
miR-17-8-G-F	CTAGCCTACCTGGACTGTAAGCACTTTGA
miR-17-8-G-R	CCGGTCAAAGTGCTTACAGTCCAGGTAGG
miR-17-19-G-F	CTAGCCTACCTGCACTGTAAGCAGTTTGA
miR-17-19-G-R	CCGGTCAAACTGCTTACAGTGCAGGTAGG
miR-17-2-perfect-F	CTAGCCTACCTGCACTGTAAGCACTTTGTATCTACCTGCACTGTAAGCACTTTGA
miR-17-2-perfect-R	CCGGTCAAAGTGCTTACAGTGCAGGTAGATACAAAGTGCTTACAGTGCAGGTAGG
BBBdiR-miR-17-F	CTAGCCTACCTGCACTGTAAGCACTTTGA
BBBdiR-miR-17-R	CCGGTCAAAGTGCTTACAGTGCAGGTAGG
BBBdiR-Ce67-F	CTAGCTCTACTCTTTCTAGGAGGTTGTGAA
BBBdiR-Ce67-R	CCGGTTCACAACCTCCTAGAAAGAGTAGAG
Illumina sequencing primers:
TruSeq D501	AATGATACGGCGACCACCGAGATCTACACtatagcctACACTCTTTCCCTACACGAC
TruSeq D502	AATGATACGGCGACCACCGAGATCTACACatagaggcACACTCTTTCCCTACACGAC
TruSeq D503	AATGATACGGCGACCACCGAGATCTACACcctatcctACACTCTTTCCCTACACGAC
TruSeq D504	AATGATACGGCGACCACCGAGATCTACACggctctgaACACTCTTTCCCTACACGAC
TruSeq D505	AATGATACGGCGACCACCGAGATCTACACaggcgaagACACTCTTTCCCTACACGAC
TruSeq D506	AATGATACGGCGACCACCGAGATCTACACtaatcttaACACTCTTTCCCTACACGAC
TruSeq D507	AATGATACGGCGACCACCGAGATCTACACcaggacgtACACTCTTTCCCTACACGAC
TruSeq D508	AATGATACGGCGACCACCGAGATCTACACgtactgacACACTCTTTCCCTACACGAC
TruSeq D701	CAAGCAGAAGACGGCATACGAGATcgagtaatGTGACTGGAGTTCAGACGTGT
TruSeq D702	CAAGCAGAAGACGGCATACGAGATtctccggaGTGACTGGAGTTCAGACGTGT
TruSeq D703	CAAGCAGAAGACGGCATACGAGATaatgagcgGTGACTGGAGTTCAGACGTGT
TruSeq D704	CAAGCAGAAGACGGCATACGAGATggaatctcGTGACTGGAGTTCAGACGTGT
TruSeq D705	CAAGCAGAAGACGGCATACGAGATttctgaatGTGACTGGAGTTCAGACGTGT
TruSeq D706	CAAGCAGAAGACGGCATACGAGATacgaattcGTGACTGGAGTTCAGACGTGT
TruSeq D707	CAAGCAGAAGACGGCATACGAGATagcttcagGTGACTGGAGTTCAGACGTGT
TruSeq D708	CAAGCAGAAGACGGCATACGAGATgcgcattaGTGACTGGAGTTCAGACGTGT
TruSeq D709	CAAGCAGAAGACGGCATACGAGATcatagccgGTGACTGGAGTTCAGACGTGT
TruSeq D710	CAAGCAGAAGACGGCATACGAGATttcgcggaGTGACTGGAGTTCAGACGTGT
TruSeq D711	CAAGCAGAAGACGGCATACGAGATgcgcgagaGTGACTGGAGTTCAGACGTGT
TruSeq D712	CAAGCAGAAGACGGCATACGAGATctatcgctGTGACTGGAGTTCAGACGTGT
Supplementary Dataset 1. Oligonucleotide sequences used in the study
