# Supplementary material for: Precise tuning of gene expression levels in mammalian cells
Source: Nat Commun. 2019 Feb 18;10:818. doi: 10.1038/s41467-019-08777-y (PMC6379387; doi:10.1038/s41467-019-08777-y)
Supplement: Supplementary file 6 — Source Data [file 41467_2019_8777_MOESM6_ESM.xlsx]

## Sheet: Figure 1
Figure 1c
Replicate 1	Position
Base change	1	2	3	4	5	6	7	8	9	10	11	12	13	14	15	16	17	18	19	20	21	22	23
A	0.168574	0.281118	0.271336	0.549584	0.757658	0.442292	0.391275	1.26348	0.271336	0.691658	0.631513	0.21388	0.48352	0.271336	0.271336	0.589178	1.48131	0.271336	1.31376	0.949896	0.804805	0.329778	0.187034
C	0.271336	0.272541	0.336045	0.271336	0.271336	0.332531	0.73248	0.271336	0.611719	0.271336	0.704504	0.506213	0.592343	0.7469	0.605484	0.898037	0.271336	1.13288	0.271336	0.72914	0.818855	0.355915	0.206665
G	0.203496	0.349434	0.310895	0.832901	0.733776	0.440792	0.271336	1.08473	0.534493	0.822475	0.483272	0.271336	1.15742	0.516043	0.451468	0.271336	1.52735	0.366844	1.32449	0.938383	1.14185	0.426982	0.271336
T	0.209729	0.271336	0.31034	0.31175	0.307525	0.271336	0.620267	0.553776	0.606129	0.425942	0.271336	0.464993	0.271336	0.730566	0.587875	0.700037	0.803224	0.870616	1.1198	0.271336	0.271336	0.271336	0.242029
Replicate 2
	1	2	3	4	5	6	7	8	9	10	11	12	13	14	15	16	17	18	19	20	21	22	23
A	0.159651	0.266136	0.265671	0.510265	0.738613	0.421496	0.38224	1.25745	0.265671	0.690767	0.609594	0.213033	0.457374	0.265671	0.265671	0.560019	1.43971	0.265671	1.30113	0.929635	0.786576	0.324369	0.193142
C	0.265671	0.273526	0.331678	0.265671	0.265671	0.33715	0.711646	0.265671	0.612301	0.265671	0.73126	0.519539	0.594783	0.782599	0.584376	0.839272	0.265671	1.22204	0.265671	0.736818	0.815455	0.369078	0.214622
G	0.190901	0.330964	0.307507	0.84654	0.751171	0.446188	0.265671	1.08843	0.545203	0.843828	0.494988	0.265671	1.15316	0.504969	0.47492	0.265671	1.54738	0.356187	1.28337	0.939349	1.1732	0.435479	0.265671
T	0.199891	0.265671	0.339097	0.32739	0.299415	0.265671	0.617572	0.537922	0.613366	0.407781	0.265671	0.444018	0.265671	0.723419	0.582888	0.678475	0.838515	0.849077	1.1342	0.265671	0.265671	0.265671	0.233531
Replicate 3
	1	2	3	4	5	6	7	8	9	10	11	12	13	14	15	16	17	18	19	20	21	22	23
A	0.151283	0.261421	0.271048	0.496011	0.75891	0.422353	0.367074	1.26648	0.271048	0.657253	0.661332	0.213083	0.512135	0.271048	0.271048	0.529285	1.4001	0.271048	1.24129	0.931246	0.815499	0.327938	0.177287
C	0.271048	0.279565	0.308449	0.271048	0.271048	0.344732	0.692404	0.271048	0.65634	0.271048	0.749341	0.530835	0.607872	0.764839	0.612049	0.870772	0.271048	1.17288	0.271048	0.750666	0.828539	0.361019	0.206423
G	0.215732	0.351022	0.312583	0.831022	0.743825	0.410784	0.271048	1.06141	0.535637	0.834356	0.489814	0.271048	1.14179	0.497079	0.460042	0.271048	1.57423	0.399967	1.26109	0.954167	1.11037	0.435452	0.271048
T	0.196498	0.271048	0.315315	0.311657	0.290114	0.271048	0.583199	0.528298	0.594982	0.431602	0.271048	0.451	0.271048	0.74614	0.585411	0.674054	0.745944	0.84058	1.10404	0.271048	0.271048	0.271048	0.235466
Figure 1d
	Position of second mismatch
		V1	V2	V3	V4	V5	V6	V7	V8	V9	V10	V11	V12	V13	V14	V15	V16	V17	V18	V19	V20	V21	V22	V23
Position of first mismatch	1	NA	0.249261	0.29609	0.553238	0.671866	0.570425	0.616635	0.809904	0.623558	0.608148	0.584536	0.311693	0.59217	0.547768	0.421818	0.582025	0.859181	0.645764	0.856779	0.635578	0.661849	0.281933	0.156108
	2	NA	NA	0.341458	0.683551	0.874387	0.938277	1.21733	1.45763	1.11605	1.19897	1.06234	0.516117	0.879862	0.891508	0.702273	1.16859	1.54411	1.20572	1.50811	1.30377	1.21122	0.599912	0.240324
	3	NA	NA	NA	0.641742	0.932662	0.856838	1.1959	1.45514	1.11224	1.13812	1.14003	0.601962	1.03587	0.839673	0.892739	1.27474	1.56187	1.28487	1.62221	1.28142	1.21792	0.644693	0.271788
	4	NA	NA	NA	NA	0.971554	0.982279	1.30152	1.52503	1.36015	1.42266	1.2906	0.780953	1.17297	1.08914	1.1171	1.57619	1.76223	1.57934	1.71565	1.4339	1.52351	1.03329	0.40832
	5	NA	NA	NA	NA	NA	0.883691	1.17692	1.59014	1.47779	1.42269	1.17731	0.907113	1.23078	1.27788	1.12412	1.47933	1.67899	1.58299	1.6275	1.45643	1.5423	1.26365	0.49693
	6	NA	NA	NA	NA	NA	NA	1.30225	1.44393	1.36673	1.25487	1.29715	0.77592	1.16313	1.1999	1.0575	1.41417	1.55293	1.53619	1.58479	1.42009	1.50753	1.08399	0.327075
	7	NA	NA	NA	NA	NA	NA	NA	1.20361	1.20743	1.19802	1.27373	0.885081	1.25091	1.28514	1.17099	1.43894	1.57048	1.5024	1.45185	1.3775	1.46437	1.16261	0.453041
	8	NA	NA	NA	NA	NA	NA	NA	NA	1.23232	1.22135	1.29516	1.06538	1.28081	1.44194	1.27443	1.4843	1.60995	1.51557	1.55992	1.41563	1.55937	1.32698	0.836098
	9	NA	NA	NA	NA	NA	NA	NA	NA	NA	1.17214	1.28805	0.952917	1.19257	1.36192	1.1167	1.40711	1.65136	1.56299	1.60911	1.5286	1.51455	1.21677	0.433033
	10	NA	NA	NA	NA	NA	NA	NA	NA	NA	NA	1.00753	0.900515	1.14424	1.265	1.15931	1.44335	1.64214	1.42621	1.55908	1.39662	1.59897	1.22747	0.503984
	11	NA	NA	NA	NA	NA	NA	NA	NA	NA	NA	NA	0.719237	1.07402	0.98525	0.887607	1.21863	1.4181	1.38567	1.35741	1.2962	1.43439	1.24261	0.488334
	12	NA	NA	NA	NA	NA	NA	NA	NA	NA	NA	NA	NA	0.497387	0.581305	0.635712	0.790016	1.31837	1.08875	1.27274	0.960391	1.07933	0.694839	0.330192
	13	NA	NA	NA	NA	NA	NA	NA	NA	NA	NA	NA	NA	NA	0.765285	0.780657	0.894331	1.54109	1.33672	1.53185	1.34024	1.40213	1.10054	0.462667
	14	NA	NA	NA	NA	NA	NA	NA	NA	NA	NA	NA	NA	NA	NA	0.641691	1.06512	1.5445	1.46209	1.56001	1.42656	1.52052	1.22738	0.519006
	15	NA	NA	NA	NA	NA	NA	NA	NA	NA	NA	NA	NA	NA	NA	NA	0.897145	1.54017	1.33374	1.52583	1.20714	1.3858	0.860484	0.483426
	16	NA	NA	NA	NA	NA	NA	NA	NA	NA	NA	NA	NA	NA	NA	NA	NA	1.44967	1.40453	1.43446	1.50492	1.56032	1.28865	0.610904
	17	NA	NA	NA	NA	NA	NA	NA	NA	NA	NA	NA	NA	NA	NA	NA	NA	NA	1.4996	1.41092	1.50113	1.66389	1.40142	1.07806
	18	NA	NA	NA	NA	NA	NA	NA	NA	NA	NA	NA	NA	NA	NA	NA	NA	NA	NA	1.51908	1.54315	1.57627	1.18813	0.703892
	19	NA	NA	NA	NA	NA	NA	NA	NA	NA	NA	NA	NA	NA	NA	NA	NA	NA	NA	NA	1.53548	1.59627	1.38003	1.07779
	20	NA	NA	NA	NA	NA	NA	NA	NA	NA	NA	NA	NA	NA	NA	NA	NA	NA	NA	NA	NA	1.30372	1.14724	0.702557
	21	NA	NA	NA	NA	NA	NA	NA	NA	NA	NA	NA	NA	NA	NA	NA	NA	NA	NA	NA	NA	NA	0.996776	0.803756
	22	NA	NA	NA	NA	NA	NA	NA	NA	NA	NA	NA	NA	NA	NA	NA	NA	NA	NA	NA	NA	NA	NA	0.33498
	23	NA	NA	NA	NA	NA	NA	NA	NA	NA	NA	NA	NA	NA	NA	NA	NA	NA	NA	NA	NA	NA	NA	NA
Figure 1g
Base change	Position
Replicate 1	1	2	3	4	5	6	7	8	9	10	11	12	13	14	15	16	17	18	19	20	21	22	23
A	0.51475	0.338994	0.414477	0.69129	0.795481	0.650068	0.663392	1.00153	0.414477	0.835149	0.718197	0.396128	0.596689	0.414477	0.414477	0.748513	1.14087	0.414477	1.15787	1.0851	0.986963	0.575994	0.347787
C	0.414477	0.406148	0.526236	0.414477	0.414477	0.558606	0.974124	0.414477	0.767622	0.414477	0.820651	0.630718	0.663623	0.796673	0.731552	0.854229	0.414477	1.04854	0.414477	0.785991	1.10164	0.564867	0.327433
G	0.364842	0.535409	0.445199	0.719105	0.771249	0.608791	0.414477	0.945617	0.540599	1.12161	0.484086	0.414477	0.764784	0.602242	0.588453	0.414477	1.15962	0.503868	1.20715	1.04815	1.23112	0.697001	0.414477
T	0.465423	0.414477	0.408905	0.458421	0.448686	0.414477	0.859929	0.820465	0.62229	0.570269	0.414477	0.632016	0.414477	0.613069	0.601005	0.806453	1.0005	0.973063	1.04556	0.414477	0.414477	0.414477	0.369003
position average	0.448338	0.42685	0.460113	0.622938	0.671805	0.605822	0.832482	0.922536	0.643504	0.842343	0.674311	0.552954	0.675032	0.670661	0.640337	0.803065	1.10033	0.841824	1.13686	0.973081	1.10658	0.612621	0.348074
Replicate 2	1	2	3	4	5	6	7	8	9	10	11	12	13	14	15	16	17	18	19	20	21	22	23
A	0.620538	0.520641	0.472754	0.670321	0.837944	0.731253	0.610673	1.03788	0.472754	0.91406	0.89292	0.465767	0.629254	0.472754	0.472754	0.910864	1.11524	0.472754	1.24295	1.00748	0.988674	0.637591	0.356048
C	0.472754	0.528701	0.631606	0.472754	0.472754	0.684476	0.984872	0.472754	0.825069	0.472754	0.924723	0.670972	0.736676	0.646012	0.774172	0.764068	0.472754	1.02161	0.472754	0.792376	0.887401	0.503001	0.457133
G	0.514711	0.600176	0.417345	0.772656	0.733114	0.700635	0.472754	0.893934	0.489333	1.1975	0.546692	0.472754	0.949886	0.747087	0.639563	0.472754	0.990793	0.493279	1.10498	0.979236	1.22934	0.708432	0.472754
T	0.689741	0.472754	0.355277	0.536116	0.428121	0.472754	0.887904	0.67247	0.926531	0.740573	0.472754	0.69608	0.472754	0.995938	0.663689	0.917641	1.04256	1.09006	1.04411	0.472754	0.472754	0.472754	0.481158
position average	0.60833	0.549839	0.468076	0.659698	0.666393	0.705455	0.827816	0.868095	0.746978	0.950712	0.788112	0.61094	0.771938	0.796346	0.692475	0.864191	1.04953	0.868318	1.13068	0.926363	1.03514	0.616342	0.431446
Figure 1h,i
Variant	Sequencing enrichment	qPCR expression vs Ce67	Flow cytometry expression vs ce67
Perfect	0.17173	0.0867972	0.187596
Ce67	1.00011	0.999668	0.999984
V1	0.806019	0.731513	0.782182
V2	0.926407	0.78649	0.802849
V3	0.385432	0.357998	0.441964
V4	0.706134	0.543609	0.647049
V5	0.343482	0.351588	0.472171
V6	0.276408	0.199524	0.333858
V7	0.485576	0.378689	0.561199
V8	0.447133	0.452598	0.538942
V9	0.238536	0.131667	0.249996
V10	0.330877	0.359643	0.377836
V11	0.663075	0.604976	0.627832
V12	0.821855	0.823586	0.884931
V13	0.97097	0.777486	0.931805
V14	1.11496	0.788896	0.934646
V15	0.207855	0.103958	0.224429

## Sheet: Figure 2
Figure 2a								Figure 2b,e			Figure 2c,f			Figure 2d,g
Position	Base (1 = A, 2 = C, 3 = G, 4 = T)	Rep1	Rep2	Rep3	Average	Stddev			Mean EGFP(488-530_30-A)			Mean PD1(561-585_15-A)			Mean PD-L1 (640-670_30-A)
1	1	0.168574	0.159651	0.151283	0.159836	0.00864694		YM-4-80_Ce_67_001_004.fcs	7011		YM-4-86_Ce67_001_002.fcs	3661		YM-4-87_Ce67_001_002.fcs	3807
23	1	0.187034	0.193142	0.177287	0.185821	0.00799696		YM-4-80_Ce_67_002_005.fcs	6223		YM-4-86_Ce67_002_003.fcs	3576		YM-4-87_Ce67_002_003.fcs	4776
1	4	0.209729	0.199891	0.196498	0.202039	0.00687232		YM-4-80_Ce_67_003_006.fcs	6767		YM-4-86_Ce67_003_004.fcs	3902		YM-4-87_Ce67_003_004.fcs	4323
1	3	0.203496	0.190901	0.215732	0.203376	0.0124157		YM-4-80_NGFR_only_003.fcs	18		YM-4-86_NGFR_only_059.fcs	4.64		YM-4-87_NGFR_only_059.fcs	5.07
23	2	0.206665	0.214622	0.206423	0.209237	0.00466524		YM-4-80_V1_001_007.fcs	8051		YM-4-86_V1_001_005.fcs	1704		YM-4-87_V1_001_005.fcs	3286
12	1	0.21388	0.213033	0.213083	0.213332	0.000475099		YM-4-80_V1_002_008.fcs	7926		YM-4-86_V1_002_006.fcs	1608		YM-4-87_V1_002_006.fcs	3290
23	4	0.242029	0.233531	0.235466	0.237009	0.0044538		YM-4-80_V1_003_009.fcs	8098		YM-4-86_V1_003_007.fcs	1765		YM-4-87_V1_003_007.fcs	3160
2	1	0.281118	0.266136	0.261421	0.269558	0.0102848		YM-4-80_V2_001_010.fcs	8307		YM-4-86_V2_001_008.fcs	2303		YM-4-87_V2_001_008.fcs	5197
2	2	0.272541	0.273526	0.279565	0.275211	0.00380311		YM-4-80_V2_002_011.fcs	7900		YM-4-86_V2_002_009.fcs	2131		YM-4-87_V2_002_009.fcs	4769
5	4	0.307525	0.299415	0.290114	0.299018	0.00871223		YM-4-80_V2_003_012.fcs	8307		YM-4-86_V2_003_010.fcs	1909		YM-4-87_V2_003_010.fcs	3845
3	3	0.310895	0.307507	0.312583	0.310328	0.00258518		YM-4-80_V3_001_013.fcs	7552		YM-4-86_V3_001_011.fcs	710		YM-4-87_V3_001_011.fcs	2488
4	4	0.31175	0.32739	0.311657	0.316932	0.00905673		YM-4-80_V3_002_014.fcs	7798		YM-4-86_V3_002_012.fcs	668		YM-4-87_V3_002_012.fcs	2127
3	4	0.31034	0.339097	0.315315	0.321584	0.0153695		YM-4-80_V3_003_015.fcs	7573		YM-4-86_V3_003_013.fcs	673		YM-4-87_V3_003_013.fcs	2361
3	2	0.336045	0.331678	0.308449	0.325391	0.0148336		YM-4-80_V4_001_016.fcs	6263		YM-4-86_V4_001_014.fcs	1210		YM-4-87_V4_001_014.fcs	3977
22	1	0.329778	0.324369	0.327938	0.327362	0.00275038		YM-4-80_V4_002_017.fcs	5450		YM-4-86_V4_002_015.fcs	1182		YM-4-87_V4_002_015.fcs	4143
6	2	0.332531	0.33715	0.344732	0.338138	0.00616052		YM-4-80_V4_003_018.fcs	6354		YM-4-86_V4_003_016.fcs	1217		YM-4-87_V4_003_016.fcs	4479
2	3	0.349434	0.330964	0.351022	0.343807	0.0111508		YM-4-80_V5_001_019.fcs	4589		YM-4-86_V5_001_017.fcs	911		YM-4-87_V5_001_017.fcs	2114
22	2	0.355915	0.369078	0.361019	0.362004	0.00663649		YM-4-80_V5_002_020.fcs	4388		YM-4-86_V5_002_018.fcs	900		YM-4-87_V5_002_018.fcs	2020
18	3	0.366844	0.356187	0.399967	0.374333	0.0228308		YM-4-80_V5_003_021.fcs	4692		YM-4-86_V5_003_019.fcs	855		YM-4-87_V5_003_019.fcs	2283
7	1	0.391275	0.38224	0.367074	0.380197	0.0122294		YM-4-80_V6_001_022.fcs	3070		YM-4-86_V6_001_020.fcs	678		YM-4-87_V6_001_020.fcs	1626
10	4	0.425942	0.407781	0.431602	0.421775	0.012445		YM-4-80_V6_002_023.fcs	3306		YM-4-86_V6_002_021.fcs	643		YM-4-87_V6_002_021.fcs	1714
6	1	0.442292	0.421496	0.422353	0.428714	0.0117669		YM-4-80_V6_003_024.fcs	3589		YM-4-86_V6_003_022.fcs	640		YM-4-87_V6_003_022.fcs	1665
6	3	0.440792	0.446188	0.410784	0.432588	0.019075		YM-4-80_V7_001_025.fcs	5748		YM-4-86_V7_001_023.fcs	1151		YM-4-87_V7_001_023.fcs	2152
22	3	0.426982	0.435479	0.435452	0.432638	0.004898		YM-4-80_V7_002_026.fcs	5961		YM-4-86_V7_002_024.fcs	1034		YM-4-87_V7_002_024.fcs	2246
12	4	0.464993	0.444018	0.451	0.453337	0.0106806		YM-4-80_V7_003_027.fcs	5419		YM-4-86_V7_003_025.fcs	1007		YM-4-87_V7_003_025.fcs	1995
15	3	0.451468	0.47492	0.460042	0.462143	0.0118664		YM-4-80_V8_001_028.fcs	6544		YM-4-86_V8_001_026.fcs	946		YM-4-87_V8_001_026.fcs	3144
13	1	0.48352	0.457374	0.512135	0.484343	0.0273899		YM-4-80_V8_002_029.fcs	6539		YM-4-86_V8_002_027.fcs	937		YM-4-87_V8_002_027.fcs	3047
11	3	0.483272	0.494988	0.489814	0.489358	0.00587103		YM-4-80_V8_003_030.fcs	7047		YM-4-86_V8_003_028.fcs	911		YM-4-87_V8_003_028.fcs	3076
14	3	0.516043	0.504969	0.497079	0.50603	0.00952649		YM-4-80_V9_001_031.fcs	3382		YM-4-86_V9_001_029.fcs	515		YM-4-87_V9_001_029.fcs	1361
4	1	0.549584	0.510265	0.496011	0.51862	0.0277465		YM-4-80_V9_002_032.fcs	3215		YM-4-86_V9_002_030.fcs	512		YM-4-87_V9_002_030.fcs	1393
12	2	0.506213	0.519539	0.530835	0.518862	0.0123252		YM-4-80_V9_003_033.fcs	3266		YM-4-86_V9_003_031.fcs	503		YM-4-87_V9_003_031.fcs	1351
9	3	0.534493	0.545203	0.535637	0.538444	0.00588131		YM-4-80_V10_001_034.fcs	5849		YM-4-86_V10_001_032.fcs	494		YM-4-87_V10_001_032.fcs	2019
8	4	0.553776	0.537922	0.528298	0.539998	0.0128653		YM-4-80_V10_002_035.fcs	6102		YM-4-86_V10_002_033.fcs	497		YM-4-87_V10_002_033.fcs	1977
16	1	0.589178	0.560019	0.529285	0.559494	0.0299499		YM-4-80_V10_003_036.fcs	6114		YM-4-86_V10_003_034.fcs	481		YM-4-87_V10_003_034.fcs	2124
15	4	0.587875	0.582888	0.585411	0.585391	0.00249346		YM-4-80_V11_001_037.fcs	7576		YM-4-86_V11_001_035.fcs	1194		YM-4-87_V11_001_035.fcs	3177
13	2	0.592343	0.594783	0.607872	0.598333	0.00835069		YM-4-80_V11_002_038.fcs	7272		YM-4-86_V11_002_036.fcs	1157		YM-4-87_V11_002_036.fcs	3143
15	2	0.605484	0.584376	0.612049	0.600636	0.0144593		YM-4-80_V11_003_039.fcs	7176		YM-4-86_V11_003_037.fcs	1200		YM-4-87_V11_003_037.fcs	2743
9	4	0.606129	0.613366	0.594982	0.604826	0.00926073		YM-4-80_V12_001_040.fcs	8226		YM-4-86_V12_001_038.fcs	2855		YM-4-87_V12_001_038.fcs	4375
7	4	0.620267	0.617572	0.583199	0.607013	0.0206669		YM-4-80_V12_002_041.fcs	8332		YM-4-86_V12_002_039.fcs	2662		YM-4-87_V12_002_039.fcs	4384
9	2	0.611719	0.612301	0.65634	0.626787	0.0255954		YM-4-80_V12_003_042.fcs	8631		YM-4-86_V12_003_040.fcs	2601		YM-4-87_V12_003_040.fcs	4089
11	1	0.631513	0.609594	0.661332	0.634146	0.0259695		YM-4-80_V13_001_043.fcs	7101		YM-4-86_V13_001_041.fcs	1991		YM-4-87_V13_001_041.fcs	3925
10	1	0.691658	0.690767	0.657253	0.679893	0.0196119		YM-4-80_V13_002_044.fcs	7298		YM-4-86_V13_002_042.fcs	2041		YM-4-87_V13_002_042.fcs	3888
16	4	0.700037	0.678475	0.674054	0.684189	0.0139017		YM-4-80_V13_003_045.fcs	7400		YM-4-86_V13_003_043.fcs	1760		YM-4-87_V13_003_043.fcs	3451
7	2	0.73248	0.711646	0.692404	0.712177	0.0200435		YM-4-80_V14_001_046.fcs	7360		YM-4-86_V14_001_044.fcs	2124		YM-4-87_V14_001_044.fcs	4435
11	2	0.704504	0.73126	0.749341	0.728368	0.0225583		YM-4-80_V14_002_047.fcs	7372		YM-4-86_V14_002_045.fcs	2081		YM-4-87_V14_002_045.fcs	4224
14	4	0.730566	0.723419	0.74614	0.733375	0.0116177		YM-4-80_V14_003_048.fcs	7732		YM-4-86_V14_003_046.fcs	1949		YM-4-87_V14_003_046.fcs	4149
20	2	0.72914	0.736818	0.750666	0.738875	0.0109094		YM-4-80_V15_001_049.fcs	5474		YM-4-86_V15_001_047.fcs	456		YM-4-87_V15_001_047.fcs	1633
5	3	0.733776	0.751171	0.743825	0.742924	0.00873219		YM-4-80_V15_002_050.fcs	5650		YM-4-86_V15_002_048.fcs	443		YM-4-87_V15_002_048.fcs	1705
5	1	0.757658	0.738613	0.75891	0.751727	0.011374		YM-4-80_V15_003_051.fcs	5881		YM-4-86_V15_003_049.fcs	421		YM-4-87_V15_003_049.fcs	1632
14	2	0.7469	0.782599	0.764839	0.764779	0.0178497		YM-4-80_1x_001_052.fcs	2582		YM-4-86_1xPerfect_001_050.fcs	233		YM-4-87_1x_perfect_001_050.fcs	1066
17	4	0.803224	0.838515	0.745944	0.795894	0.046719		YM-4-80_1x_002_053.fcs	2276		YM-4-86_1xPerfect_002_051.fcs	227		YM-4-87_1x_perfect_002_051.fcs	1059
21	1	0.804805	0.786576	0.815499	0.802293	0.0146241		YM-4-80_1x_003_054.fcs	2447		YM-4-86_1xPerfect_003_052.fcs	223		YM-4-87_1x_perfect_003_052.fcs	1095
21	2	0.818855	0.815455	0.828539	0.820949	0.00678893		YM-4-80_2x_001_055.fcs	990		YM-4-86_2xPerfect_001_053.fcs	102		YM-4-87_2x_perfect_001_053.fcs	595
10	3	0.822475	0.843828	0.834356	0.833553	0.0106991		YM-4-80_2x_002_056.fcs	962		YM-4-86_2xPerfect_002_054.fcs	96.5		YM-4-87_2x_perfect_002_054.fcs	617
4	3	0.832901	0.84654	0.831022	0.836821	0.00846928		YM-4-80_2x_003_057.fcs	946		YM-4-86_2xPerfect_003_055.fcs	92.8		YM-4-87_2x_perfect_003_055.fcs	555
18	4	0.870616	0.849077	0.84058	0.853424	0.0154828		YM-4-80_4x_001_058.fcs	311		YM-4-86_4xPerfect_001_056.fcs	32.2		YM-4-87_4x_perfect_001_056.fcs	161
16	2	0.898037	0.839272	0.870772	0.86936	0.0294074		YM-4-80_4x_002_059.fcs	302		YM-4-86_4xPerfect_002_057.fcs	29.1		YM-4-87_4x_perfect_002_057.fcs	169
20	1	0.949896	0.929635	0.931246	0.936926	0.0112614		YM-4-80_4x_003_060.fcs	293		YM-4-86_4xPerfect_003_058.fcs	29.4		YM-4-87_4x_perfect_003_058.fcs	167
20	3	0.938383	0.939349	0.954167	0.943966	0.00884711
8	3	1.08473	1.08843	1.06141	1.07819	0.0146505
19	4	1.1198	1.1342	1.10404	1.11935	0.0150902
21	3	1.14185	1.1732	1.11037	1.14181	0.0314163
13	3	1.15742	1.15316	1.14179	1.15079	0.00808061
18	2	1.13288	1.22204	1.17288	1.17593	0.0446575
8	1	1.26348	1.25745	1.26648	1.26247	0.00459535
19	1	1.31376	1.30113	1.24129	1.28539	0.0387123
19	3	1.32449	1.28337	1.26109	1.28965	0.0321635
17	1	1.48131	1.43971	1.4001	1.44037	0.0406106
17	3	1.52735	1.54738	1.57423	1.54965	0.0235233

## Sheet: Figure 3
Figure 3b			Figure 3c									Figure 3f
Clone name	MFI (GFP)		Cell line	replicate_1	replicate_2	replicate_3	replicate_4	replicate_5	Mean	standard dev		3:1 T-cells:B16-F10 cells
UT	129		T-cells only	0.97	0.91	0.96			0.946667	0.518909		Cell Line	No_Tcell_1	No_Tcell_2	No_Tcell_3	T_cell_1	T_cell_2	T_cell_3	No_T_cell_mean	T_Cell_Mean	No_T_cell_error	T_cell_error	Normalized fitness(T cell / no T cell)	Propagated error
2x Perfect	150		UT	1.36	1.54	1.34	1.52	1.6	1.472	0.115412		GFP_Only	0.442	0.44	0.444	0.436	0.439	0.434	0.442	0.436333	0.002	0.00251661	0.987179	0.00723679
1x Perfect	171		2x Perfect	2.3	2.35	2.2	2.02	4.19	2.612	0.891106		2x Perfect	0.415	0.384	0.387	0.158	0.152	0.152	0.395333	0.154	0.0170978	0.0034641	0.389545	0.0189899
8G	186		1x Perfect	9.61	12.9	14.7	7	8.46	10.534	3.18582		1x Perfect	0.385	0.394	0.382	0.0463	0.0417	0.0383	0.387	0.0421	0.006245	0.00401497	0.108786	0.0105221
19G	228		8G	7.93	9.67	10.2	8.98	8.18	8.992	0.962585		8G	0.353	0.362	0.337	0.0368	0.0359	0.0328	0.350667	0.0351667	0.0126623	0.00209841	0.100285	0.00699444
17-T	253		19G	20	25.6	21.1	27.9	24.8	23.88	3.2691		19G	0.386	0.382	0.379	0.0244	0.0189	0.0144	0.382333	0.0192333	0.00351189	0.00500833	0.0503051	0.0131075
			17-T	20.2	21.4	10.7	20.2	14.7	17.44	4.57854		17-T	0.419	0.426	0.428	0.0365	0.0391	0.0348	0.424333	0.0368	0.00472582	0.00216564	0.0867243	0.00519422
												1:1 T-cells:B16-F10 cells
												Cell Line	No_Tcell_1	No_Tcell_2	No_Tcell_3	T_cell_1	T_cell_2	T_cell_3	No_T_cell_mean	T_Cell_Mean	No_T_cell_error	T_cell_error	Normalized fitness(T cell / no T cell)	Propagated error
												GFP_Only	0.461	0.456	0.461	0.454	0.452	0.462	0.459333	0.456	0.00288675	0.0052915	0.992743	0.013101
												2x Perfect	0.439	0.449	0.454	0.364	0.386	0.384	0.447333	0.378	0.00763763	0.0121655	0.845007	0.0307856
												1x Perfect	0.45	0.48	0.451	0.303	0.299	0.311	0.460333	0.304333	0.0170392	0.0061101	0.661115	0.027839
												8G	0.453	0.463	0.466	0.271	0.296	0.315	0.460667	0.294	0.00680686	0.0220681	0.638205	0.048824
												19G	0.461	0.463	0.465	0.169	0.173	0.225	0.463	0.189	0.002	0.031241	0.408207	0.0674982
												17-T	0.398	0.39	0.384	0.186	0.182	0.153	0.390667	0.173667	0.00702377	0.0180093	0.444539	0.0467865

## Sheet: Figure 4
Figure 4b	Tumour volumes (mm^3)
Day	Parental						2x Perfect						8G						17-T
4	0	0	0	0	0	0	0	0	0	0			0	0	0	0	0	0	0	0	0	0	0	0
7	0.1715	0.1715	0	0	3.4295	0.108	7.8125	0.5	0.3645	0.864			0	23.328	0	23.328	1.6875	66.3255	0.1715	0.108	0	0	4.6305	0.5
9	0	6.912	10.976	0	7.8125	0.5	29.6595	10.976	2.236	8.788			0	70.304	1.0985	2.178	6.912	90	0	0	0	2.916	23.328	4.6305
11	2.4565	17.9685	45.5625	0	14.8955	2.916	83.1875	16.384	22.5465	37.044			1.69	119.164	1.6875	32	18	136.8	2.4565	0	0	1	74.06	0
13	0	62.5	104.284	0	29.6595	29.6595	45.5625	123.872	17.0595	19.652			0.196	32.4625	0.108	1.944	8.75	147.6	0	0	0.864	0.5	0.55	0
15	20.808	125.023	155.648	14.8955	32	78.732	81.648	98.3125	8.64	16.384			0.256	25.2	0.0135	0.504	5.0625	230.625	20.808	0.108	5.324	0.6655	9.8415	0
17	23.328	142.228	456.337	23.328	34.9095	228.267	139.537	274.604	24.7	45.5625			0.108	58.4	0.0135	24.5	3.96	275.684	23.328	0.5	32	2.916	13.5	0.256
19	42.592	334.611	456.337	87.808	94.77	702.464	305.809	635	90	230.917			0.18	174.24	0.1715	87.808	3.2955	471.37	3.9375	4.6305	66.3255	2.916	37.044	2.4565
21	131.072	734.832	456.337	366.102	155.682	702.464	637.065	635	218.75	648.96			0.7	441.408	0.108	92.5965	21.296	1094.4	71.632	7.8125	477.405	0.864	96.9105	2.916
23	154.8	734.832	456.337	950.4	484.438	702.464	637.065	635	401.628	648.96			0.65	854.438	0.0625	136.462	8.664	1094.4	154.8	10.976	991.933	1.0985	180.336	1.6875
25	314.928	734.832	456.337	950.4	570.312	702.464	637.065	635	308.367	648.96			0.1715	854.438	0.125	190.782	9.0625	1094.4	275.625	9.8415	991.933	3.402	74.88	1.0985
27	936	734.832	456.337	950.4	570.312	702.464	637.065	635	671.058	648.96			1.0985	854.438	0	297.419	8	1094.4	847	86.2125	991.933	0.1715	181.804	0.6655
29	936	734.832	456.337	950.4	570.312	702.464	637.065	635	671.058	648.96			16.4025	854.438	0.0625	1417.22	83.75	1094.4	847	538.45	991.933	5.324	416.304	5.324
Figure 4c	1 denotes death, 0 denotes survival					Figure 4d	CD8+ OT-I T-cells/ 10,000 tumour cells
day	Parental	2x Perfect	8G	17T		Parental	2x Perfect	8G	17T
21	1					5.73529	106.317	210.906	120.446
27	1					16.2604	10.1241	60.4704	599.483
17	1					14.9843	8.74038	90.9107	182.262
23	1					5.61446	115.356	44.5465	93.2137
25	1					8.23951	121.089	59.3694	262.914
19	1					6.88433	48.737	408.457
21		1
19		1
27		1
21		1
23			1
37			1
29			1
46			0
31			1
21			1
27				1
23				1
23				1
46				0
31				1
46				0

## Sheet: Figure 5
Figure 5b
Sequencing enrichment (Frequency cDNA/ Frequency pDNA)	Variant
	Scr1	17A,18G	9T	9G, 15C	10G, 15C	22G	6C, 16C	1A, 5A	3T, 13A	12C, 21G	8A	18G	9G	12C	3C	Perfect site	2A, 17T	2x perfect sites
Replicate 1	1.18307	0.971123	0.633537	0.891872	0.804897	0.56247	0.820435	0.57915	0.582606	0.493663	0.51706	0.565135	0.615479	0.524339	0.293028	0.33169	0.147523	0.064254
Replicate 2	0.913762	0.877978	1.46457	0.903375	1.03211	0.837451	0.668985	0.745555	0.707508	0.661227	0.62363	0.576813	0.610603	0.771503	0.437209	0.361514	0.205202	0.15325
Replicate 3	0.903167	0.782786	0.486748	0.734783	0.673385	0.681303	0.556578	0.712732	0.674122	0.682975	0.636551	0.626302	0.527084	0.38835	0.334677	0.236642	0.146302	0.109191

## Sheet: Supplementary Figure 1
Supplementary Figure 1 b,c,d
Number of mismatches	pDNA_1	pDNA_2	pDNA_3	cDNA_1	cDNA_2	cDNA_3	cDNA_norm_pDNA_1	cDNA_norm_pDNA_2	cDNA_norm_pDNA_3
0	0.120582	0.118345	0.121959	0.0327182	0.031441	0.0330567	0.271336	0.265671	0.271048
1	0.254725	0.255383	0.2559	0.159042	0.158465	0.157898	0.624368	0.620501	0.617032
2	0.272188	0.275452	0.272488	0.302588	0.304679	0.299797	1.11169	1.1061	1.10022
3	0.185334	0.18713	0.185049	0.255084	0.255339	0.250521	1.37635	1.36451	1.35381
4	0.0901653	0.0906472	0.089723	0.133587	0.132914	0.130765	1.48158	1.46628	1.45743
5	0.0344252	0.0341059	0.0345973	0.0524885	0.0517397	0.0511438	1.52471	1.51703	1.47826
6	0.0125387	0.0123608	0.0123941	0.0182884	0.0179594	0.0181987	1.45856	1.45294	1.46833
7	0.00600259	0.00565357	0.00590579	0.00823885	0.00797669	0.00826248	1.37255	1.41091	1.39905
8	0.00422752	0.00412673	0.0043859	0.00557871	0.00526538	0.00563585	1.31962	1.27592	1.28499

## Sheet: Supplementary Figure 2
Supplementary Figure 2b
Base change	Position in MRE
Replicate 1	V1	V2	V3	V4	V5	V6	V7	V8	V9	V10	V11	V12	V13	V14	V15	V16	V17	V18	V19	V20	V21	V22
A	0.209047	0.20983	0.206655	0.206655	0.450415	0.206655	0.627522	0.894444	0.206655	0.81083	0.370688	1.00971	0.913533	0.487133	0.206655	0.548579	0.206655	0.206655	0.880431	1.387	0.810499	0.206655
C	0.247483	0.206655	0.282481	0.302	0.206655	0.437665	0.33938	0.206655	0.804362	1.44321	0.296831	0.206655	0.381106	0.769379	0.449424	0.569392	1.17506	0.880088	1.14539	0.206655	0.898216	0.270717
G	0.220006	0.219896	0.213497	0.207214	0.378752	0.256091	0.557458	0.408771	0.275118	0.206655	0.561646	0.880914	1.09654	0.206655	0.343417	0.629728	0.70368	0.969572	0.206655	1.18829	0.750872	0.490974
T	0.206655	0.20948	0.236391	0.261317	0.267842	0.376595	0.206655	0.396679	0.45067	1.27621	0.206655	0.734334	0.206655	0.727483	0.452419	0.206655	0.862964	0.485821	0.84773	1.05338	0.206655	0.297156
Base change	0.225512	0.213069	0.244123	0.256844	0.36567	0.356784	0.50812	0.566632	0.51005	1.17675	0.409722	0.874987	0.79706	0.661332	0.415087	0.582566	0.9139	0.778493	0.957849	1.20956	0.819862	0.352949
Replicate 2
	V1	V2	V3	V4	V5	V6	V7	V8	V9	V10	V11	V12	V13	V14	V15	V16	V17	V18	V19	V20	V21	V22
A	0.224446	0.219115	0.204409	0.204409	0.460983	0.204409	0.625937	0.905725	0.204409	0.89423	0.37571	1.01022	0.973209	0.477521	0.204409	0.530941	0.204409	0.204409	0.914974	1.38796	0.825996	0.204409
C	0.248958	0.204409	0.275383	0.29483	0.204409	0.475219	0.353346	0.204409	0.807288	1.42546	0.294547	0.204409	0.371378	0.757584	0.436899	0.577075	1.13253	0.856101	1.19301	0.204409	0.897038	0.293006
G	0.22243	0.238262	0.220063	0.213487	0.365281	0.257911	0.510445	0.429483	0.274485	0.204409	0.623431	0.870877	1.13796	0.204409	0.328014	0.59755	0.646695	0.954386	0.204409	1.17355	0.747638	0.484137
T	0.204409	0.201526	0.248586	0.261486	0.279479	0.368487	0.204409	0.423328	0.472192	1.28709	0.204409	0.785732	0.204409	0.768187	0.426974	0.204409	0.940937	0.521852	0.858911	1.01592	0.204409	0.275434
Base change	0.231945	0.219635	0.248011	0.256601	0.368581	0.367206	0.496576	0.586178	0.517988	1.20226	0.431229	0.888943	0.827517	0.667764	0.397295	0.568522	0.90672	0.777446	0.988965	1.19248	0.823557	0.350859
Replicate3
	V1	V2	V3	V4	V5	V6	V7	V8	V9	V10	V11	V12	V13	V14	V15	V16	V17	V18	V19	V20	V21	V22
A	0.200377	0.213435	0.205792	0.205792	0.446169	0.205792	0.627416	0.923693	0.205792	0.848761	0.348591	1.00516	0.93793	0.460941	0.205792	0.550521	0.205792	0.205792	0.88201	1.37753	0.815366	0.205792
C	0.237476	0.205792	0.274427	0.284919	0.205792	0.455296	0.349349	0.205792	0.808134	1.4684	0.289138	0.205792	0.369848	0.746198	0.468634	0.560706	1.17355	0.932403	1.16711	0.205792	0.933471	0.291536
G	0.206311	0.230023	0.21127	0.229776	0.366287	0.269016	0.539478	0.400019	0.263107	0.205792	0.600684	0.853466	1.09458	0.205792	0.313883	0.609717	0.686658	0.919963	0.205792	1.27115	0.773449	0.463697
T	0.205792	0.197474	0.229793	0.261577	0.257841	0.359295	0.205792	0.371929	0.423971	1.27959	0.205792	0.760452	0.205792	0.749664	0.420767	0.205792	0.915685	0.503593	0.862066	1.00499	0.205792	0.28118
Average for position	0.214722	0.213644	0.238497	0.258757	0.356766	0.361202	0.505414	0.565213	0.498404	1.19892	0.412805	0.873026	0.800787	0.652268	0.401095	0.573648	0.925298	0.785319	0.970394	1.21789	0.840762	0.345471
Position average across triplicates	0.22406	0.215449	0.243543	0.257401	0.363672	0.36173	0.50337	0.572674	0.508814	1.19264	0.417918	0.878986	0.808454	0.660454	0.404492	0.574912	0.915306	0.78042	0.972403	1.20664	0.828061	0.34976
Std dev	0.00870306	0.00363617	0.0047833	0.00118115	0.00615567	0.00523117	0.00603734	0.0117163	0.0098505	0.0138649	0.01163	0.0086791	0.0166133	0.00778546	0.00936969	0.0071071	0.00936823	0.00427551	0.0156548	0.0129542	0.011154	0.00385833
Supplementary Figure 2c
	Enrichmenet (Frequency_cDNA/Frequency_pDNA)
Position from 3' end	miR-17 MRE Variant Expression	miR-21 MRE Variant Expression
22	0.296192	0.22406
21	0.319101	0.215449
20	0.557458	0.243543
19	0.59789	0.257401
18	0.399813	0.363672
17	0.566462	0.36173
16	0.960219	0.50337
15	0.590019	0.572674
14	0.645074	0.508814
13	0.617291	1.19264
12	0.395177	0.417918
11	0.74449	0.878985
10	0.668062	0.808454
9	0.54939	0.660454
8	0.704348	0.404492
7	1.26197	0.574912
6	0.801229	0.915306
5	1.23146	0.78042
4	0.873255	0.972403
3	0.921683	1.20664
2	0.374001	0.828061
1	0.210689	0.34976

## Sheet: Supplementary Figure 3
Supplementary Figure 3a							Supplementary Figure 3c
Variant	seq_validation_1	seq_validation_2	seq_validation_3	seq_Mean	seq_stdev		Variant	qPCR norm to ce67	FACS normalized to ce67
Perfect	0.270986	0.265703	0.270612	0.2691	0.00294801		Perfect	0.0867972	0.187596
ce67	1.54401	1.63238	1.52514	1.56718	0.0572497		ce67	0.999668	0.999984
v1	1.2629	1.2608	1.2654	1.26303	0.0023057		v1	0.731513	0.782182
v2	1.60873	1.46853	1.27779	1.45168	0.166112		v2	0.78649	0.802849
v3	0.604485	0.6138	0.593631	0.603972	0.0100943		v3	0.357998	0.441964
v4	1.20913	0.934826	1.17558	1.10651	0.149627		v4	0.543609	0.647049
v5	0.534855	0.544872	0.534981	0.538236	0.00574729		v5	0.351588	0.472171
v6	0.427597	0.436165	0.435633	0.433131	0.00480022		v6	0.199524	0.333858
v7	0.710059	0.745793	0.826843	0.760898	0.0598394		v7	0.378689	0.561199
v8	0.700223	0.72727	0.674478	0.700657	0.0263986		v8	0.452598	0.538942
v9	0.366036	0.355896	0.399424	0.373785	0.0227753		v9	0.131667	0.249996
v10	0.505539	0.520118	0.529794	0.518484	0.0122097		v10	0.359643	0.377836
v11	0.876219	1.00843	1.23247	1.03904	0.180086		v11	0.604976	0.627832
v12	1.40395	1.21997	1.23961	1.28785	0.101031		v12	0.823586	0.884931
v13	1.56259	1.51375	1.48819	1.52151	0.0378		v13	0.777486	0.931805
v14	1.67234	1.62023	1.94885	1.74714	0.176616		v14	0.788896	0.934646
v15	0.335648	0.332595	0.308885	0.325709	0.01465		v15	0.103958	0.224429

## Sheet: Supplementary Figure 4
Supplementary Figure 4a
					cDNA frequency			pDNA frequency
Variant number	Pos1	Pos2	Base1	Base2	C1	C2	C3	P1	P2	P3	norm1	norm2	norm3	mean_norm
190	1	23	a	a	2.02e-05	2.55e-05	1.93e-05	0.000168495	0.000172866	0.000183412	0.119982	0.147272	0.105272	0.124176
192	1	23	a	t	1.65e-05	2.19e-05	1.86e-05	0.000170767	0.000126624	0.000151456	0.0966818	0.17313	0.122762	0.130858
97	1	12	t	a	1.68e-05	2e-05	2.32e-05	0.00013101	0.000122302	0.000155118	0.128593	0.163828	0.14983	0.147417
196	1	23	t	a	2.22e-05	2.64e-05	1.93e-05	0.00015032	0.000143911	0.000148793	0.147938	0.183455	0.129765	0.153719
193	1	23	g	a	2.02e-05	2.38e-05	2.15e-05	0.000131767	0.000148232	0.000139806	0.153425	0.160614	0.153453	0.155831
191	1	23	a	c	3.17e-05	2.59e-05	2.15e-05	0.000180612	0.000159901	0.000156116	0.175362	0.162161	0.13742	0.158314
197	1	23	t	c	2.49e-05	3.02e-05	1.54e-05	0.000141233	0.000148232	0.000159778	0.176542	0.203551	0.0962276	0.158773
198	1	23	t	t	2.76e-05	2.17e-05	2.97e-05	0.000163951	0.000174162	0.000161109	0.16852	0.12452	0.184207	0.159082
91	1	12	a	a	2.93e-05	2.22e-05	1.82e-05	0.000139718	0.000145639	0.000145132	0.209806	0.152144	0.125648	0.162533
194	1	23	g	c	2.36e-05	2.9e-05	2.72e-05	0.000157514	0.000147368	0.000155784	0.149737	0.196747	0.174438	0.17364
1775	12	23	a	c	3.64e-05	4.01e-05	2.18e-05	0.000185534	0.000193609	0.000166768	0.196134	0.20698	0.130787	0.177967
1	1	2	a	a	3e-05	2.55e-05	2.65e-05	0.000157514	0.000138725	0.000152122	0.19038	0.183517	0.173935	0.182611
899	5	23	t	c	2.43e-05	2.48e-05	2.75e-05	0.000149942	0.000122302	0.000146796	0.161794	0.202376	0.187553	0.183908
382	2	23	c	a	3.74e-05	3.8e-05	3.79e-05	0.000211281	0.000197499	0.000183079	0.177017	0.192162	0.207021	0.192067
379	2	23	a	a	3.84e-05	4.05e-05	3.58e-05	0.000191971	0.000197067	0.000208044	0.200088	0.205741	0.171867	0.192565
1048	6	23	c	a	3.54e-05	3.09e-05	2.97e-05	0.000149184	0.000184534	0.000165437	0.237147	0.16734	0.179388	0.194625
383	2	23	c	c	4.01e-05	4.69e-05	3.58e-05	0.000226048	0.000218243	0.000169431	0.177377	0.214941	0.211035	0.201118
8	1	2	t	c	2.29e-05	2.22e-05	1.97e-05	0.000111699	9.29e-05	0.000121831	0.205122	0.238477	0.161419	0.201672
1776	12	23	a	t	3.27e-05	3.35e-05	2.72e-05	0.000157136	0.000152122	0.000150125	0.207993	0.22004	0.181013	0.203015
1189	7	23	a	a	3.03e-05	3.77e-05	3.4e-05	0.000165845	0.000178484	0.000157781	0.182849	0.211313	0.215287	0.20315
559	3	23	c	a	3.84e-05	3.32e-05	2.36e-05	0.000171903	0.000165519	0.000126158	0.223447	0.200806	0.187058	0.20377
1774	12	23	a	a	3.34e-05	3.87e-05	2.75e-05	0.000187806	0.000146071	0.000147462	0.177615	0.264657	0.186706	0.209659
195	1	23	g	t	2.29e-05	2.83e-05	2.68e-05	0.000115864	0.000116684	0.000141803	0.197748	0.242423	0.189114	0.209762
94	1	12	g	a	2.39e-05	1.98e-05	2.43e-05	9.69e-05	0.000116252	0.000114508	0.246799	0.170327	0.212336	0.209821
565	3	23	t	a	3.03e-05	2.97e-05	2.82e-05	0.000134417	0.000126192	0.000159112	0.2256	0.235366	0.17753	0.212832
898	5	23	t	a	2.66e-05	2.9e-05	3.08e-05	0.000124951	0.000139157	0.000134813	0.213029	0.208356	0.228095	0.216493
737	4	23	t	c	4.01e-05	3.77e-05	3.9e-05	0.000167359	0.000182805	0.000177753	0.23958	0.206318	0.219259	0.221719
5	1	2	g	c	2.46e-05	1.67e-05	2.25e-05	9.88e-05	0.000101126	8.85e-05	0.24889	0.1655	0.254408	0.222933
381	2	23	a	t	4.01e-05	4.01e-05	3.29e-05	0.000180233	0.000154715	0.000169764	0.222467	0.259014	0.193772	0.225084
2182	18	23	g	a	3.34e-05	2.71e-05	2.68e-05	0.000120786	0.000144343	0.000126824	0.276166	0.187805	0.21145	0.22514
7	1	2	t	a	2.9e-05	3.3e-05	3.25e-05	0.000137068	0.000140453	0.000132815	0.211405	0.234964	0.244986	0.230452
2	1	2	a	c	4.45e-05	4.53e-05	3.54e-05	0.000159786	0.000200956	0.000180083	0.278347	0.225219	0.196567	0.233378
380	2	23	a	c	4.51e-05	4.86e-05	4.76e-05	0.000196136	0.000202253	0.000204716	0.230197	0.240092	0.2323	0.234196
181	1	22	a	a	4.41e-05	4.08e-05	3.22e-05	0.000141612	0.000191881	0.000163772	0.311691	0.21253	0.196494	0.240238
736	4	23	t	a	3.54e-05	3.98e-05	3.61e-05	0.000179476	0.000134835	0.000156782	0.197122	0.295453	0.230342	0.240972
16	1	3	t	c	2.06e-05	2.85e-05	2.07e-05	8.71e-05	9.98e-05	9.65e-05	0.236008	0.285713	0.214834	0.245518
4	1	2	g	a	2.02e-05	2.1e-05	2.57e-05	7.27e-05	9.81e-05	9.69e-05	0.278083	0.213856	0.265774	0.252571
562	3	23	g	a	3e-05	3.47e-05	3.29e-05	0.00012268	0.000145207	0.000117171	0.244439	0.238635	0.280748	0.254608
12	1	3	a	t	2.7e-05	2.26e-05	2.61e-05	9.39e-05	0.000127488	8.72e-05	0.287054	0.177503	0.299291	0.254616
1045	6	23	a	a	4.72e-05	4.79e-05	4.18e-05	0.000184777	0.000184102	0.000167101	0.25529	0.259922	0.250354	0.255189
187	1	22	t	a	4.11e-05	3.58e-05	3.83e-05	0.000140097	0.000147368	0.000158779	0.293416	0.243134	0.240956	0.259169
11	1	3	a	g	2.39e-05	1.96e-05	2.36e-05	9.01e-05	9.38e-05	7.76e-05	0.265464	0.208629	0.304271	0.259455
280	2	12	a	a	3.87e-05	3.39e-05	4.08e-05	0.000119272	0.000144343	0.000182413	0.324872	0.235165	0.223458	0.261165
13	1	3	g	c	2.29e-05	1.63e-05	2.79e-05	8.22e-05	0.000100262	7.99e-05	0.278852	0.162225	0.349105	0.263394
463	3	12	g	a	2.46e-05	2.55e-05	3.08e-05	0.000101854	0.000101991	0.000101526	0.241488	0.249614	0.30288	0.264661
182	1	22	a	c	4.08e-05	3.7e-05	3.36e-05	0.000134796	0.00013786	0.000150458	0.302455	0.268451	0.223389	0.264765
560	3	23	c	c	3.98e-05	3.75e-05	4.47e-05	0.000163951	0.000154283	0.000142469	0.242504	0.242932	0.313717	0.266385
152	1	18	t	g	2.76e-05	2.73e-05	2.4e-05	9.5e-05	0.000101991	9.79e-05	0.290713	0.268104	0.244793	0.26787
2273	22	23	c	c	6.37e-05	7.05e-05	5.15e-05	0.000227184	0.000243308	0.000217032	0.280308	0.289681	0.23724	0.269076
1573	10	23	t	a	4.68e-05	4.71e-05	2.36e-05	0.000137068	0.000174162	0.000120499	0.341689	0.270696	0.195843	0.269409
384	2	23	c	t	4.14e-05	4.93e-05	4.15e-05	0.000157136	0.000187559	0.000146796	0.263744	0.262672	0.282548	0.269654
10	1	3	a	c	2.16e-05	2.43e-05	2.68e-05	7e-05	0.000111498	9.45e-05	0.307846	0.217758	0.283671	0.269758
1049	6	23	c	c	4.18e-05	4.9e-05	4.29e-05	0.000162058	0.000176755	0.000155451	0.257812	0.277394	0.276018	0.270408
200	2	3	a	g	2.83e-05	2.38e-05	2.47e-05	0.000100718	8.34e-05	9.95e-05	0.281011	0.285444	0.247885	0.271446
466	3	12	t	a	3.17e-05	2.99e-05	2.86e-05	0.00013101	0.000110202	9.39e-05	0.241756	0.271657	0.304729	0.272714
799	5	12	t	a	3.1e-05	3.11e-05	2.9e-05	0.00010299	0.00011193	0.000120832	0.300984	0.277991	0.23969	0.272889
564	3	23	g	t	4.04e-05	3.72e-05	3.65e-05	0.000144641	0.000142182	0.000130152	0.279539	0.26195	0.280218	0.273902
738	4	23	t	t	5.16e-05	5.42e-05	4.65e-05	0.000159029	0.000186695	0.00021104	0.324166	0.290403	0.220255	0.278275
2269	22	23	a	a	6.33e-05	5.8e-05	5.97e-05	0.000219612	0.000217811	0.000212372	0.28844	0.266233	0.281169	0.278614
185	1	22	g	c	2.73e-05	3.96e-05	3.9e-05	0.000120786	0.000108041	0.000153786	0.225954	0.366544	0.253429	0.281976
900	5	23	t	t	3.74e-05	4.38e-05	4.61e-05	0.000151456	0.000146936	0.000151789	0.246938	0.298394	0.303877	0.28307
1765	12	22	a	a	4.55e-05	4.41e-05	3.61e-05	0.00014767	0.000134403	0.000167767	0.308031	0.327973	0.21526	0.283755
2271	22	23	a	t	4.85e-05	5.04e-05	7.01e-05	0.000194621	0.000172001	0.000226019	0.249301	0.293283	0.310069	0.284218
21	1	4	a	t	3.1e-05	3.37e-05	3.43e-05	0.000121544	0.00010977	0.000117503	0.25504	0.307085	0.292125	0.28475
283	2	12	c	a	3.07e-05	3.3e-05	3.47e-05	0.000132146	0.000107177	0.000109847	0.232028	0.307917	0.31574	0.285228
2274	22	23	c	t	5.12e-05	5.82e-05	5.61e-05	0.000214689	0.000187991	0.000180083	0.238553	0.309717	0.311727	0.286666
15	1	3	g	t	2.86e-05	2.36e-05	2.61e-05	9.69e-05	0.000101126	7.69e-05	0.295464	0.233099	0.339456	0.28934
146	1	18	a	g	2.09e-05	2.43e-05	2.9e-05	9.73e-05	9.9e-05	7.09e-05	0.214676	0.245334	0.408486	0.289499
566	3	23	t	c	4.35e-05	4.29e-05	3.58e-05	0.000138961	0.000142614	0.000138807	0.312787	0.300825	0.257594	0.290402
563	3	23	g	c	4.28e-05	3.96e-05	3.22e-05	0.00011965	0.000136132	0.000143467	0.357636	0.290908	0.224304	0.290949
637	4	12	t	a	3.37e-05	3.63e-05	4.33e-05	0.000119272	0.000127921	0.000140804	0.282497	0.283783	0.307268	0.291183
2272	22	23	c	a	6.06e-05	6.69e-05	5.22e-05	0.000207116	0.000193177	0.000222358	0.292826	0.346551	0.234773	0.291384
189	1	22	t	g	2.93e-05	2.85e-05	3.54e-05	0.000106019	0.000122735	9.69e-05	0.276494	0.232393	0.365439	0.291442
385	2	23	g	a	4.21e-05	4.1e-05	5.29e-05	0.000174932	0.000160765	0.000139806	0.240765	0.255131	0.378516	0.291471
1051	6	23	g	a	4.21e-05	3.54e-05	4.47e-05	0.000143505	0.000128785	0.000145465	0.293492	0.274556	0.307256	0.291768
386	2	23	g	c	4.41e-05	5.16e-05	5.9e-05	0.000177961	0.000161629	0.000181747	0.248027	0.319396	0.324611	0.297345
188	1	22	t	c	3.71e-05	4.03e-05	3.5e-05	0.000121922	0.000118413	0.000137143	0.303992	0.34041	0.255506	0.299969
1453	9	23	g	a	3.37e-05	4.29e-05	4.47e-05	0.000116243	0.000134835	0.000153121	0.289859	0.31818	0.291894	0.299978
199	2	3	a	c	3.47e-05	3.87e-05	3.68e-05	0.000115107	0.000124895	0.000126824	0.301501	0.30953	0.290392	0.300474
3	1	2	a	g	2.09e-05	3.09e-05	3.15e-05	9.05e-05	8.64e-05	9.75e-05	0.230844	0.357271	0.322617	0.303577
1456	9	23	t	a	3.91e-05	4.79e-05	4.15e-05	0.00012533	0.000140885	0.000158779	0.311857	0.339653	0.261223	0.304244
2275	22	23	g	a	3.67e-05	5.33e-05	4.29e-05	0.00014767	0.000147368	0.000140139	0.248706	0.361502	0.306176	0.305462
1450	9	23	c	a	5.63e-05	4.57e-05	3.83e-05	0.000149563	0.000150825	0.000161109	0.376222	0.303203	0.237471	0.305632
387	2	23	g	t	4.55e-05	4.88e-05	4.4e-05	0.000130252	0.000152554	0.000173093	0.349221	0.319854	0.254082	0.307719
183	1	22	a	g	3.77e-05	3.68e-05	2.86e-05	0.000113592	0.000103719	0.000120166	0.332217	0.354544	0.238043	0.308268
203	2	3	c	g	2.66e-05	2.36e-05	1.72e-05	7.91e-05	6.87e-05	6.69e-05	0.336361	0.343052	0.256518	0.311977
30	1	5	a	t	2.19e-05	3.3e-05	3.15e-05	0.000101097	8.95e-05	8.92e-05	0.216634	0.368905	0.352712	0.31275
1330	8	23	t	a	4.14e-05	4.34e-05	5.11e-05	0.000131388	0.000138292	0.000158114	0.315428	0.313635	0.323381	0.317481
33	1	5	g	t	3.4e-05	2.83e-05	2.72e-05	9.58e-05	8.51e-05	0.000101858	0.355243	0.332255	0.266787	0.318095
730	4	23	a	a	7.28e-05	5.49e-05	5.15e-05	0.000191213	0.000172001	0.000197392	0.380616	0.319323	0.260844	0.320261
286	2	12	g	a	4.89e-05	3.39e-05	3.68e-05	0.000117	0.000149529	0.000115839	0.417575	0.227009	0.317929	0.320838
1730	12	18	a	g	3.1e-05	2.78e-05	2.86e-05	9.73e-05	8.73e-05	8.65e-05	0.318552	0.31863	0.330513	0.322565
184	1	22	g	a	3.27e-05	4.38e-05	4.11e-05	0.000126087	0.000146071	0.000100194	0.25921	0.30016	0.410396	0.323256
96	1	12	g	t	3.2e-05	3.68e-05	3.86e-05	0.000105262	0.000116684	0.000109514	0.304091	0.31515	0.352614	0.323952
2020	15	23	g	a	3.4e-05	4.34e-05	4.18e-05	0.000148048	0.000106744	0.000124161	0.229863	0.406329	0.336937	0.324377
125	1	15	t	g	2.86e-05	3.11e-05	3.68e-05	0.000106398	0.000111066	8.45e-05	0.269177	0.280154	0.435588	0.328306
186	1	22	g	g	3.47e-05	3.42e-05	4.08e-05	0.000113971	0.000120142	0.000101526	0.304506	0.284498	0.401492	0.330166
1767	12	22	a	g	4.31e-05	5.54e-05	3.97e-05	0.000122301	0.000154715	0.000141137	0.352641	0.358048	0.281209	0.330633
1050	6	23	c	t	4.55e-05	4.34e-05	3.79e-05	0.000121922	0.000146936	0.000116172	0.373081	0.295186	0.326252	0.331506
1948	14	23	g	a	4.75e-05	5.21e-05	5.36e-05	0.000158272	0.000158172	0.000146463	0.30017	0.329358	0.366194	0.331907
1683	11	23	g	t	5.49e-05	4.95e-05	5.26e-05	0.000159029	0.000143911	0.000170763	0.345353	0.343979	0.307803	0.332378
1766	12	22	a	c	4.75e-05	5.07e-05	5.4e-05	0.000181369	0.00016984	0.000121831	0.261944	0.298403	0.443168	0.334505
1195	7	23	t	a	6.23e-05	5.73e-05	5.83e-05	0.000182883	0.000164654	0.00018441	0.340839	0.347887	0.316046	0.334924
17	1	3	t	g	3.03e-05	2.73e-05	3.04e-05	7.61e-05	8.95e-05	0.000100527	0.398448	0.305664	0.302332	0.335481
561	3	23	c	t	3.57e-05	4.36e-05	3.83e-05	0.000118515	0.000101559	0.00013681	0.301361	0.429399	0.27965	0.336803
201	2	3	a	t	3.4e-05	4.34e-05	4.33e-05	0.00011132	0.000114523	0.00013215	0.305703	0.378729	0.327391	0.337274
1780	12	23	t	a	5.73e-05	6.2e-05	6.61e-05	0.000193485	0.000181941	0.000175423	0.296042	0.340746	0.37708	0.337956
75	1	10	a	t	3.34e-05	3.06e-05	2.82e-05	0.000101854	9.55e-05	7.72e-05	0.327497	0.320854	0.365773	0.338041
110	1	14	a	g	3.67e-05	3.37e-05	2.9e-05	9.28e-05	9.77e-05	0.000104189	0.3959	0.345131	0.27798	0.33967
1190	7	23	a	c	6.17e-05	5.89e-05	5.72e-05	0.000177204	0.000166815	0.000179084	0.347961	0.353272	0.319455	0.340229
100	1	13	a	a	3e-05	3.84e-05	3.83e-05	9.54e-05	0.000124463	9.62e-05	0.314278	0.308711	0.397702	0.340231
6	1	2	g	g	3.1e-05	3.11e-05	2.75e-05	7.42e-05	8.6e-05	0.00011018	0.417693	0.361807	0.249882	0.343127
1629	11	17	g	t	3.17e-05	2.66e-05	2.68e-05	8.41e-05	6.91e-05	9.99e-05	0.37679	0.385226	0.268542	0.343519
1046	6	23	a	c	7.24e-05	7.43e-05	6.15e-05	0.000211281	0.000203981	0.000180416	0.34287	0.36402	0.34088	0.349257
206	2	3	g	g	3.1e-05	2.66e-05	2.22e-05	7e-05	9.59e-05	6.66e-05	0.442528	0.27764	0.332992	0.351054
119	1	15	a	g	3.44e-05	3.06e-05	3.36e-05	9.47e-05	8.99e-05	9.62e-05	0.363066	0.340908	0.349383	0.351119
1681	11	23	g	a	5.12e-05	6.01e-05	5.36e-05	0.000163951	0.000158172	0.000147795	0.312378	0.380028	0.362895	0.351767
205	2	3	g	c	3.07e-05	3.06e-05	2.9e-05	8.52e-05	8.73e-05	8.32e-05	0.359902	0.351034	0.34803	0.352989
27	1	4	t	t	4.04e-05	4.31e-05	5.04e-05	0.000133281	0.000120142	0.000126158	0.303364	0.359057	0.399625	0.354015
567	3	23	t	t	4.75e-05	4.74e-05	4.29e-05	0.000124951	0.000133971	0.000129487	0.380216	0.353664	0.331363	0.355081
2184	18	23	g	t	4.45e-05	4.5e-05	4.51e-05	0.000128359	0.000128785	0.000120499	0.346497	0.349602	0.373882	0.35666
2270	22	23	a	c	7.45e-05	7.24e-05	7.65e-05	0.00020333	0.000233368	0.000192732	0.366221	0.3101	0.397016	0.357779
93	1	12	a	t	4.75e-05	3.87e-05	4.79e-05	0.000118136	0.000115388	0.000142136	0.402151	0.335034	0.337093	0.358093
149	1	18	g	g	2.09e-05	2.38e-05	2.61e-05	6.59e-05	6.61e-05	6.56e-05	0.317079	0.36007	0.398042	0.358397
84	1	11	a	g	3.5e-05	5.4e-05	3.72e-05	0.000117379	0.000116684	0.000117503	0.298536	0.462624	0.316469	0.35921
207	2	3	g	t	3.27e-05	3.04e-05	3.08e-05	8.67e-05	8.43e-05	9.02e-05	0.376931	0.360838	0.34088	0.359549
36	1	5	t	t	2.93e-05	3.44e-05	4.68e-05	9.69e-05	0.000115388	9.72e-05	0.302416	0.298262	0.481904	0.360861
1777	12	23	c	a	6.3e-05	5.82e-05	7.33e-05	0.000174553	0.000179348	0.000181747	0.360966	0.324643	0.403305	0.362971
1574	10	23	t	c	5.73e-05	5.12e-05	4.65e-05	0.000151456	0.000139589	0.000134147	0.378193	0.366449	0.346506	0.363716
116	1	14	t	g	3.4e-05	4.05e-05	3e-05	9.84e-05	0.000108473	8.02e-05	0.345679	0.373776	0.374399	0.364618
9	1	2	t	g	3.34e-05	3.96e-05	4.33e-05	0.000112078	0.000126624	8.92e-05	0.297624	0.312751	0.484979	0.365118
1782	12	23	t	t	6.71e-05	6.2e-05	6.65e-05	0.000181747	0.000162061	0.000191734	0.368924	0.382544	0.346867	0.366112
1191	7	23	a	t	6.17e-05	5.82e-05	4.93e-05	0.000163951	0.0001478	0.000149459	0.376087	0.393938	0.330145	0.366723
2080	16	23	a	a	6.54e-05	6.6e-05	6.36e-05	0.000163194	0.000206142	0.000167434	0.400543	0.320182	0.380123	0.366949
24	1	4	g	t	4.04e-05	4.93e-05	4.61e-05	0.000124194	0.00010977	0.000133814	0.325561	0.448817	0.344696	0.373025
1575	10	23	t	t	5.69e-05	6.08e-05	4.79e-05	0.00015032	0.000148664	0.000143134	0.37881	0.409089	0.334741	0.374213
2021	15	23	g	c	4.85e-05	4.29e-05	5.11e-05	0.000117379	0.000141318	0.000124494	0.413358	0.303585	0.410711	0.375885
14	1	3	g	g	3.17e-05	3.23e-05	3.5e-05	7.08e-05	9.77e-05	9.92e-05	0.447313	0.33065	0.35325	0.377071
2183	18	23	g	c	4.82e-05	3.51e-05	4.29e-05	0.000134039	0.000114956	9.19e-05	0.359466	0.305535	0.46703	0.377344
123	1	15	g	t	4.28e-05	4.41e-05	3.75e-05	0.000110184	0.000113659	0.00010319	0.388361	0.387831	0.363831	0.380008
99	1	12	t	t	4.55e-05	4.22e-05	4.47e-05	0.000110563	0.00010977	0.00012982	0.411411	0.384393	0.344285	0.38003
204	2	3	c	t	3.03e-05	3.49e-05	3.29e-05	9.66e-05	7.3e-05	9.25e-05	0.314071	0.477674	0.35548	0.382408
1052	6	23	g	c	5.9e-05	4.97e-05	4.9e-05	0.000134417	0.000133539	0.000145465	0.438667	0.372461	0.336753	0.382627
2022	15	23	g	t	4.28e-05	5.49e-05	5.01e-05	0.000132146	0.000114091	0.000145132	0.32382	0.481403	0.344916	0.38338
1864	13	23	a	a	8.02e-05	7.35e-05	6.72e-05	0.000190456	0.000198363	0.000187406	0.42105	0.370765	0.358692	0.383502
113	1	14	g	g	3e-05	3.44e-05	2.65e-05	7.65e-05	7.56e-05	8.65e-05	0.39207	0.455063	0.305725	0.384286
81	1	10	t	t	3.17e-05	4.13e-05	3.65e-05	0.000109048	8.43e-05	9.75e-05	0.290443	0.489508	0.373942	0.384631
1567	10	23	a	a	6.64e-05	6.67e-05	6.36e-05	0.000174175	0.000170273	0.000166435	0.381095	0.391784	0.382404	0.385094
106	1	13	t	a	4.31e-05	3.84e-05	3.93e-05	9.81e-05	9.55e-05	0.000123828	0.43978	0.402302	0.31763	0.386571
1682	11	23	g	c	5.73e-05	6.6e-05	5.43e-05	0.000155621	0.000136132	0.000176754	0.368071	0.484846	0.307483	0.3868
2277	22	23	g	t	0.000130059	0.000144264	0.000134085	0.000324495	0.00037555	0.000356837	0.400804	0.384139	0.375758	0.3869
1675	11	23	a	a	7.01e-05	8.16e-05	7.04e-05	0.000188942	0.000184534	0.000201387	0.370926	0.441982	0.34977	0.38756
1192	7	23	c	a	5.56e-05	5.92e-05	4.68e-05	0.00012268	0.000145639	0.000148793	0.453173	0.406257	0.314801	0.39141
1950	14	23	g	t	4.55e-05	5.28e-05	5.15e-05	0.000113592	0.000141318	0.000127822	0.40044	0.373643	0.402813	0.392299
18	1	3	t	t	3.91e-05	3.39e-05	3.54e-05	8.82e-05	9.33e-05	9.22e-05	0.443024	0.363635	0.383908	0.396856
22	1	4	g	a	4.21e-05	5.56e-05	4.61e-05	0.000117	0.000116684	0.000128488	0.359979	0.476766	0.358984	0.398576
460	3	12	c	a	3.77e-05	3.8e-05	4.08e-05	9.73e-05	0.000100262	9.45e-05	0.387802	0.378525	0.43118	0.399169
103	1	13	g	a	4.11e-05	4.93e-05	4.51e-05	0.000102612	0.000126192	0.000108183	0.400604	0.390409	0.416447	0.402487
1865	13	23	a	c	7.78e-05	9.08e-05	7.87e-05	0.00018932	0.000205278	0.000216699	0.411118	0.442103	0.363006	0.405409
895	5	23	g	a	5.8e-05	5.35e-05	6.54e-05	0.000155621	0.000130081	0.000151123	0.372402	0.411354	0.43298	0.405579
95	1	12	g	c	3.81e-05	4.53e-05	4.58e-05	0.000110942	9.94e-05	0.000109182	0.343191	0.455334	0.419188	0.405904
1781	12	23	t	c	7.24e-05	7.35e-05	8.26e-05	0.00020333	0.000178484	0.00018208	0.356278	0.412061	0.453625	0.407321
949	6	12	c	a	4.99e-05	5.26e-05	4.9e-05	0.000126466	0.000126624	0.000116838	0.394312	0.415139	0.419262	0.409571
1090	7	12	a	a	6.03e-05	6.41e-05	5.4e-05	0.000154485	0.000130513	0.000154452	0.390407	0.491268	0.349568	0.410414
2086	16	23	t	a	9.54e-05	9.05e-05	8.37e-05	0.000204087	0.000220404	0.000230014	0.467221	0.410693	0.363756	0.41389
46	1	7	a	a	6.5e-05	5.63e-05	5.04e-05	0.000120786	0.000168112	0.000134813	0.538383	0.335124	0.37397	0.415826
19	1	4	a	a	5.86e-05	5.85e-05	5.54e-05	0.000128738	0.000144775	0.000142136	0.455402	0.403797	0.389921	0.416373
1454	9	23	g	c	5.53e-05	4.93e-05	4.08e-05	0.000106398	0.00013181	0.000113176	0.519353	0.373769	0.360162	0.417761
731	4	23	a	c	7.82e-05	7.97e-05	7.69e-05	0.00017834	0.000206142	0.000178086	0.438321	0.386505	0.431675	0.418834
78	1	10	g	t	4.31e-05	3.44e-05	3.72e-05	8.03e-05	9.64e-05	0.000102524	0.537278	0.357112	0.362706	0.419032
1951	14	23	t	a	5.69e-05	6.44e-05	6.15e-05	0.000134796	0.000152554	0.000146463	0.422437	0.421837	0.419902	0.421392
65	1	9	a	g	3.2e-05	4.31e-05	4.11e-05	9.69e-05	9.42e-05	8.59e-05	0.330224	0.45788	0.478796	0.4223
127	1	16	a	a	6.3e-05	6.2e-05	5.43e-05	0.000146155	0.000139589	0.000137476	0.431101	0.44413	0.395335	0.423522
1690	12	13	t	a	4.95e-05	5.63e-05	6.01e-05	0.000155621	0.000138292	0.000109847	0.318274	0.407385	0.546849	0.424169
118	1	15	a	c	5.96e-05	6.2e-05	5.43e-05	0.000128738	0.000142614	0.000144799	0.463254	0.434709	0.375342	0.424435
92	1	12	a	c	5.56e-05	6.03e-05	4.79e-05	0.000147291	0.000124463	0.000115839	0.37745	0.484846	0.413616	0.425304
553	3	22	g	a	4.08e-05	5.26e-05	5.4e-05	0.000121922	0.000111066	0.000114175	0.334391	0.473291	0.472885	0.426856
126	1	15	t	t	4.41e-05	4.79e-05	4.86e-05	9.66e-05	0.000123599	0.000111179	0.457147	0.387157	0.437386	0.42723
120	1	15	a	t	5.12e-05	4.88e-05	4.11e-05	0.000112078	0.000104584	0.000108516	0.456959	0.466564	0.378924	0.434149
394	3	4	t	a	6.84e-05	6.13e-05	6.19e-05	0.000162058	0.000139157	0.000138807	0.422063	0.440427	0.445638	0.436043
122	1	15	g	g	3.67e-05	3.72e-05	3.58e-05	7.8e-05	8.99e-05	8.42e-05	0.470852	0.414334	0.424572	0.436586
733	4	23	g	a	8.26e-05	7.1e-05	7.58e-05	0.000182883	0.000178916	0.000163107	0.451382	0.396573	0.464742	0.437566
1867	13	23	c	a	8.09e-05	7.54e-05	8.05e-05	0.000183262	0.000152554	0.000211706	0.441256	0.494461	0.380012	0.438577
1778	12	23	c	c	8.73e-05	7.26e-05	6.47e-05	0.000177961	0.000174594	0.000156782	0.490373	0.41584	0.412791	0.439668
1684	12	13	a	a	5.19e-05	5.96e-05	6.22e-05	0.000146913	0.000130513	0.000120499	0.353195	0.456952	0.516313	0.442153
889	5	22	t	a	5.29e-05	4.93e-05	5.01e-05	0.000124194	0.000101126	0.000119501	0.425942	0.487177	0.418896	0.444005
90	1	11	t	g	5.53e-05	4.1e-05	5.22e-05	0.000134796	0.000101559	0.000100194	0.409939	0.403867	0.521025	0.444943
1231	8	12	t	a	5.56e-05	4.88e-05	4.86e-05	0.000115485	0.000110202	0.000116172	0.481403	0.442779	0.418587	0.44759
202	2	3	c	c	3.47e-05	3.68e-05	3.79e-05	7.5e-05	8.95e-05	8.02e-05	0.462911	0.411065	0.472456	0.448811
213	2	4	c	t	5.8e-05	6.84e-05	6.79e-05	0.000138961	0.000161629	0.000133481	0.417049	0.422944	0.508957	0.44965
38	1	6	a	c	4.85e-05	5.3e-05	5.08e-05	0.000109048	0.000128353	0.00010319	0.444933	0.413221	0.492038	0.450064
1678	11	23	c	a	7.61e-05	9.48e-05	9.9e-05	0.00020598	0.000212625	0.000184743	0.369687	0.445674	0.536116	0.450493
87	1	11	g	g	3.77e-05	4.55e-05	4.18e-05	8.37e-05	0.000101559	9.15e-05	0.450973	0.447967	0.45701	0.451983
1053	6	23	g	t	6.37e-05	5.73e-05	5.43e-05	0.000125709	0.000143046	0.000120832	0.506581	0.400438	0.449789	0.452269
1870	13	23	g	a	6.84e-05	5.47e-05	5.97e-05	0.000140476	0.000132674	0.000129487	0.486908	0.412198	0.461147	0.453418
98	1	12	t	c	5.09e-05	4.69e-05	6.08e-05	0.000123058	0.000119709	0.000109182	0.413446	0.391859	0.556733	0.454013
393	3	4	g	t	5.05e-05	5.12e-05	6.51e-05	0.00013934	0.000112363	0.000118502	0.362717	0.455243	0.549153	0.455705
1949	14	23	g	c	5.73e-05	6.6e-05	6.87e-05	0.000134796	0.000134835	0.00015079	0.424936	0.489508	0.455277	0.456574
2017	15	23	c	a	9.1e-05	0.000106548	0.000106195	0.000204466	0.000222564	0.000238003	0.444933	0.478727	0.446193	0.456618
2023	15	23	t	a	7.68e-05	6.39e-05	6.58e-05	0.000142369	0.00016379	0.000146463	0.5396	0.39002	0.449198	0.459606
732	4	23	a	t	8.02e-05	8.89e-05	8.12e-05	0.000187806	0.000158604	0.000207046	0.426993	0.560315	0.39202	0.459776
1047	6	23	a	t	7.31e-05	7.73e-05	6.94e-05	0.000166223	0.000165087	0.000146796	0.439866	0.468346	0.472537	0.46025
727	4	22	t	a	6.17e-05	6.13e-05	6.58e-05	0.000126087	0.000152986	0.000133148	0.489026	0.400615	0.494117	0.461253
388	3	4	c	a	5.49e-05	6.6e-05	5.86e-05	0.000113971	0.000137428	0.000137808	0.481888	0.480272	0.425516	0.462559
373	2	22	c	a	6.54e-05	5.82e-05	6.54e-05	0.000132524	0.000134403	0.000140471	0.49324	0.433205	0.465812	0.464086
2185	18	23	t	a	5.63e-05	6.72e-05	5.69e-05	0.000114728	0.000147368	0.000126824	0.490455	0.455876	0.448275	0.464869
1868	13	23	c	c	9.03e-05	0.000110319	9.62e-05	0.000196136	0.00021565	0.000227018	0.460394	0.511566	0.423682	0.465214
1866	13	23	a	t	7.35e-05	7.66e-05	8.22e-05	0.000168495	0.000174162	0.000157448	0.435935	0.439881	0.522323	0.466046
1881	14	15	t	t	5.32e-05	4.95e-05	4.61e-05	0.000100718	0.000105448	0.00011484	0.528568	0.469447	0.401645	0.466553
1332	8	23	t	t	7.65e-05	6.48e-05	7.58e-05	0.000134417	0.000172001	0.000166435	0.569013	0.376883	0.455447	0.467115
402	3	5	g	t	3.34e-05	3.77e-05	4.61e-05	7.53e-05	7.65e-05	9.69e-05	0.442698	0.493064	0.476178	0.470646
124	1	15	t	c	7.04e-05	6.13e-05	7.69e-05	0.000142747	0.000162061	0.000139473	0.493321	0.37818	0.551184	0.474229
1570	10	23	g	a	5.83e-05	6.15e-05	5.76e-05	0.00011132	0.000137428	0.000127489	0.523629	0.447682	0.451543	0.474285
1779	12	23	c	t	7.99e-05	5.99e-05	6.15e-05	0.00014199	0.00013786	0.000144133	0.562396	0.43431	0.42669	0.474465
216	2	4	g	t	5.56e-05	6.6e-05	5.94e-05	0.000124951	0.00012187	0.000135811	0.444933	0.541584	0.437039	0.474519
44	1	6	t	c	5.09e-05	4.1e-05	4.97e-05	0.000112456	9.64e-05	8.95e-05	0.452424	0.425599	0.555053	0.477692
892	5	23	a	a	9.54e-05	9.45e-05	9.26e-05	0.000181747	0.000226886	0.000186408	0.524651	0.416622	0.496803	0.479358
210	2	4	a	t	7.18e-05	6.77e-05	6.36e-05	0.000144641	0.000141318	0.000136477	0.496182	0.47873	0.466346	0.48042
1687	12	13	c	a	5.02e-05	5.19e-05	5.51e-05	9.96e-05	0.000103287	0.000126158	0.504145	0.50209	0.436469	0.480901
1461	10	11	a	g	4.28e-05	3.65e-05	4e-05	7.91e-05	7.91e-05	8.95e-05	0.540733	0.461995	0.447237	0.483322
952	6	12	g	a	5.59e-05	4.9e-05	5.18e-05	0.000111699	9.29e-05	0.000119833	0.500739	0.527693	0.432651	0.487028
1692	12	13	t	g	5.76e-05	5.68e-05	7.33e-05	0.000125709	0.000143911	0.000119501	0.458335	0.394757	0.613383	0.488825
57	1	8	a	t	5.26e-05	5.59e-05	5.58e-05	0.000113214	0.000117549	0.000105187	0.464278	0.475265	0.530286	0.489943
2140	17	23	t	a	6.4e-05	7.31e-05	6.54e-05	0.000171524	0.000123167	0.000129487	0.373233	0.593299	0.505328	0.49062
370	2	22	a	a	8.05e-05	8.01e-05	8.05e-05	0.000170767	0.000162061	0.000157781	0.47157	0.494543	0.50989	0.492001
25	1	4	t	a	5.8e-05	6.27e-05	6.54e-05	0.000118515	0.000127488	0.000131817	0.489	0.491831	0.496396	0.492409
890	5	22	t	c	5.9e-05	4.95e-05	5.01e-05	0.00010299	0.000111498	0.000108183	0.572525	0.443973	0.462719	0.493072
129	1	16	a	t	8.9e-05	7.9e-05	7.76e-05	0.00019765	0.000193609	0.000124161	0.450048	0.407872	0.624918	0.494279
1455	9	23	g	t	6.77e-05	5.19e-05	5.43e-05	0.000113214	0.000110202	0.000131151	0.598205	0.470586	0.4144	0.494397
144	1	17	t	t	4.58e-05	4.62e-05	4.93e-05	0.000109048	8.47e-05	9.42e-05	0.420215	0.545452	0.523799	0.496489
63	1	8	t	t	5.39e-05	5.42e-05	5.58e-05	0.000101854	0.000123167	0.000107184	0.529289	0.44019	0.520404	0.496628
282	2	12	a	t	7.68e-05	7.59e-05	9.23e-05	0.00016433	0.000171569	0.000158114	0.467488	0.442407	0.583443	0.497779
292	2	13	c	a	7.38e-05	8.13e-05	8.33e-05	0.000167359	0.000146071	0.000167434	0.440907	0.556749	0.497577	0.498411
2245	20	23	c	a	9.87e-05	0.000107019	9.8e-05	0.00019765	0.000204414	0.000206047	0.499485	0.523542	0.47548	0.499502
107	1	13	t	c	5.83e-05	5.35e-05	5.11e-05	0.000116621	9.9e-05	0.000110846	0.499828	0.540688	0.461279	0.500599
390	3	4	c	t	4.89e-05	4.29e-05	4.86e-05	8.1e-05	0.000100262	0.00010086	0.602947	0.427898	0.482135	0.504327
71	1	9	t	g	4.58e-05	5.37e-05	3.68e-05	8.33e-05	9.77e-05	8.92e-05	0.5501	0.550279	0.412833	0.504404
2082	16	23	a	t	9.91e-05	9.31e-05	8.33e-05	0.000180612	0.000181509	0.00018441	0.548471	0.512985	0.451771	0.504409
1691	12	13	t	c	6.33e-05	6.67e-05	5.51e-05	0.000126087	0.000113227	0.000130152	0.502387	0.589172	0.423074	0.504878
1452	9	23	c	t	6.71e-05	6.58e-05	6.4e-05	0.000142369	0.00011193	0.000139806	0.470967	0.587572	0.4578	0.505446
1871	13	23	g	c	7.04e-05	6.88e-05	6.76e-05	0.000130252	0.000134403	0.000144799	0.540646	0.512129	0.466708	0.506494
135	1	16	t	t	7.21e-05	6.93e-05	7.62e-05	0.000124951	0.000158172	0.00015079	0.577065	0.43815	0.505072	0.506763
631	4	12	a	a	9.94e-05	9.59e-05	7.87e-05	0.000162058	0.000179348	0.000210374	0.613343	0.534937	0.373919	0.5074
208	2	4	a	a	8.9e-05	0.000106548	0.00010405	0.000192728	0.00018583	0.00021337	0.461542	0.573359	0.487649	0.507517
1694	12	14	a	g	6.2e-05	6.25e-05	5.69e-05	0.000120029	0.000108041	0.000131151	0.516516	0.578179	0.433484	0.509393
576	4	5	t	t	5.63e-05	6.11e-05	6.26e-05	0.000118136	0.000112363	0.000122164	0.476307	0.543354	0.512206	0.510622
1331	8	23	t	c	7.72e-05	7.28e-05	6.26e-05	0.000160165	0.000130081	0.000127489	0.481748	0.559949	0.490808	0.510835
728	4	22	t	c	7.01e-05	8.04e-05	7.4e-05	0.000144641	0.000138292	0.000155118	0.484535	0.581248	0.477152	0.514311
1457	9	23	t	c	8.36e-05	7.38e-05	7.04e-05	0.000151456	0.000143046	0.000147795	0.551717	0.51579	0.476602	0.514703
1688	12	13	c	c	5.59e-05	5.33e-05	4.97e-05	9.73e-05	0.000112363	0.000100194	0.574778	0.474124	0.496044	0.514982
376	2	22	g	a	6.64e-05	8.63e-05	7.54e-05	0.000151456	0.000141318	0.000149459	0.438259	0.610506	0.504787	0.517851
1700	12	14	t	g	4.89e-05	5.26e-05	5.43e-05	9.73e-05	8.9e-05	0.000116505	0.502065	0.590465	0.466496	0.519675
2242	20	23	a	a	0.00012332	0.000127291	0.000101904	0.000225291	0.000240283	0.000208044	0.54738	0.529756	0.489821	0.522319
1689	12	13	c	g	5.53e-05	5.26e-05	5.97e-05	0.000102233	0.000121438	0.000100194	0.540512	0.432868	0.595967	0.523116
410	3	6	g	c	3.77e-05	4.1e-05	4.4e-05	6.89e-05	8.38e-05	8.26e-05	0.54761	0.48922	0.532753	0.523194
2019	15	23	c	t	0.000108832	0.000122813	0.000105838	0.000213932	0.000196635	0.000241664	0.50872	0.624573	0.437953	0.523749
1872	13	23	g	t	7.18e-05	8.49e-05	7.97e-05	0.000150699	0.000152986	0.000146796	0.476235	0.554697	0.543173	0.524702
1458	9	23	t	t	7.61e-05	7.47e-05	7.33e-05	0.000138582	0.000155147	0.000134813	0.549481	0.481639	0.543715	0.524945
68	1	9	g	g	4.62e-05	4.57e-05	5.04e-05	7.8e-05	9.55e-05	9.82e-05	0.591805	0.478813	0.513416	0.528011
60	1	8	g	t	4.58e-05	4.74e-05	4.72e-05	0.000103369	9.33e-05	7.42e-05	0.443304	0.507574	0.63583	0.528903
754	5	7	t	a	7.78e-05	7.45e-05	8.12e-05	0.000146155	0.000143911	0.00015079	0.532537	0.517606	0.53827	0.529471
45	1	6	t	g	4.85e-05	4.95e-05	5.61e-05	8.6e-05	9.98e-05	0.000106186	0.564497	0.495866	0.528666	0.529676
109	1	14	a	c	5.29e-05	6.01e-05	5.36e-05	0.000107155	0.000113659	9.45e-05	0.493672	0.528861	0.567342	0.529958
121	1	15	g	c	5.76e-05	5.75e-05	5.79e-05	0.000124573	0.000120142	8.92e-05	0.462514	0.478742	0.649311	0.530189
173	1	21	a	c	7.48e-05	8.77e-05	7.65e-05	0.000143505	0.000166815	0.00013914	0.521241	0.525669	0.549933	0.532281
225	2	5	g	t	5.29e-05	5.33e-05	5.47e-05	9.31e-05	0.000100694	0.000108849	0.567923	0.529065	0.502592	0.533194
1196	7	23	t	c	0.00010243	8.67e-05	8.94e-05	0.00018099	0.000156875	0.00018441	0.56594	0.552965	0.484733	0.534546
1945	14	23	c	a	7.75e-05	8.11e-05	9.01e-05	0.000154864	0.000164654	0.000147462	0.500414	0.492482	0.611039	0.534645
2081	16	23	a	c	9.84e-05	0.00010584	9.76e-05	0.000190456	0.000186695	0.000187406	0.516583	0.566917	0.520867	0.534789
465	3	12	g	t	5.96e-05	5.19e-05	5.54e-05	9.2e-05	0.000124895	0.000101858	0.648175	0.415223	0.544105	0.535834
1677	11	23	a	t	8.79e-05	0.000102776	9.37e-05	0.000156757	0.000182805	0.000192066	0.561003	0.562216	0.487751	0.53699
1197	7	23	t	t	0.000111864	9.24e-05	8.33e-05	0.000174553	0.000174162	0.000188738	0.640859	0.530564	0.441413	0.537612
1591	11	13	g	a	5.83e-05	6.86e-05	6.47e-05	0.00011965	0.000128353	0.000108516	0.487174	0.534433	0.596394	0.539334
1879	14	15	t	c	5.36e-05	5.68e-05	6.36e-05	0.000100718	0.000110634	0.000110846	0.531913	0.513492	0.57418	0.539862
1703	12	15	a	g	6.2e-05	5.42e-05	4.36e-05	9.62e-05	0.000104584	9.52e-05	0.644628	0.518405	0.458212	0.540415
1697	12	14	c	g	6.23e-05	3.94e-05	4.61e-05	8.44e-05	8.99e-05	0.000103523	0.73823	0.437935	0.445555	0.540574
130	1	16	g	a	5.93e-05	7.5e-05	6.94e-05	0.000120786	0.000128785	0.000125159	0.490961	0.58206	0.554225	0.542415
1474	10	12	t	a	6.94e-05	6.34e-05	5.86e-05	0.000123815	0.00010977	0.000119833	0.560589	0.577664	0.489343	0.542532
172	1	21	a	a	9.43e-05	0.000103719	8.9e-05	0.000171524	0.000186695	0.000169431	0.550028	0.555553	0.525477	0.543686
133	1	16	t	a	6e-05	6.69e-05	7.15e-05	0.000132524	0.000120142	0.000114508	0.452561	0.557225	0.624516	0.544767
1451	9	23	c	c	7.88e-05	8.79e-05	8.01e-05	0.000132146	0.00015385	0.000171761	0.596644	0.571499	0.466306	0.544816
219	2	5	a	t	6.97e-05	6.69e-05	6.87e-05	0.000145777	0.000121006	0.000113176	0.478448	0.553244	0.606589	0.546094
341	2	18	g	g	4.92e-05	5.09e-05	4.9e-05	9.73e-05	9.38e-05	8.22e-05	0.505527	0.542939	0.595794	0.548087
179	1	21	t	c	8.12e-05	8.18e-05	8.15e-05	0.000166223	0.000150393	0.000132815	0.488515	0.543885	0.61381	0.548737
39	1	6	a	g	7.31e-05	6.36e-05	6.72e-05	0.000134039	0.000112795	0.000124494	0.545483	0.564261	0.539956	0.5499
141	1	17	g	t	4.45e-05	5.14e-05	3.9e-05	9.13e-05	7.87e-05	7.62e-05	0.487396	0.653344	0.511285	0.550675
1701	12	14	t	t	5.29e-05	5.16e-05	5.15e-05	8.41e-05	0.000104151	9.72e-05	0.62932	0.49566	0.529727	0.551569
222	2	5	c	t	6.74e-05	6.44e-05	5.47e-05	0.000108291	0.000109337	0.000122164	0.622285	0.588571	0.447814	0.55289
1710	12	15	t	t	5.42e-05	5.96e-05	6.58e-05	0.000120408	9.81e-05	0.000109514	0.45053	0.607927	0.600751	0.553069
692	4	18	t	g	4.89e-05	4.34e-05	5.33e-05	8.22e-05	9.9e-05	8.42e-05	0.594612	0.438267	0.632613	0.555164
1676	11	23	a	c	0.00011119	0.000103719	0.000116922	0.000177582	0.000250223	0.00018674	0.626132	0.414506	0.626119	0.555586
1875	14	15	c	t	6.1e-05	5.66e-05	6.51e-05	0.000104126	0.000108473	0.000115506	0.585694	0.521548	0.563397	0.55688
555	3	22	g	g	4.72e-05	6.08e-05	4.76e-05	7.91e-05	9.68e-05	0.000106519	0.596083	0.628244	0.446451	0.556926
170	1	20	t	c	6.94e-05	6.48e-05	7.83e-05	0.000128359	0.000117116	0.00013448	0.540745	0.553503	0.582284	0.558844
66	1	9	a	t	5.86e-05	5.94e-05	6.9e-05	0.000115107	0.000102855	0.000116172	0.509332	0.577538	0.594024	0.560298
518	3	18	g	g	3.57e-05	3.28e-05	4.22e-05	7.35e-05	6.7e-05	5.96e-05	0.486216	0.489147	0.708111	0.561158
289	2	13	a	a	8.76e-05	8.32e-05	8.08e-05	0.000160922	0.000159901	0.000130485	0.544389	0.520391	0.619291	0.561357
299	2	14	a	g	6.06e-05	7.64e-05	6.69e-05	0.000107534	0.000132674	0.000122496	0.564	0.575656	0.545841	0.561832
1483	10	13	t	a	8.42e-05	7.21e-05	6.58e-05	0.000134796	0.000134403	0.000125492	0.624907	0.536683	0.524262	0.561951
1708	12	15	t	c	8.12e-05	8.04e-05	8.65e-05	0.00014767	0.000156443	0.000136477	0.549892	0.51381	0.634021	0.565908
472	3	13	g	a	5.9e-05	5.09e-05	4.86e-05	9.47e-05	0.000108905	7.99e-05	0.622907	0.46753	0.608695	0.566378
371	2	22	a	c	9.06e-05	0.000102069	9.69e-05	0.00015865	0.000168112	0.000184078	0.571299	0.607149	0.526401	0.568283
374	2	22	c	c	8.73e-05	8.93e-05	9.05e-05	0.00014767	0.000178052	0.000147462	0.590963	0.501763	0.613464	0.56873
1869	13	23	c	t	9.16e-05	8.6e-05	0.000100117	0.000150699	0.000162926	0.000173426	0.60815	0.52809	0.577288	0.571176
335	2	18	a	g	5.63e-05	6.36e-05	5.69e-05	9.69e-05	0.000104151	0.000108849	0.580499	0.611088	0.522302	0.571296
2024	15	23	t	c	9.27e-05	8.3e-05	8.33e-05	0.000189699	0.000155147	0.000120499	0.48845	0.534817	0.691384	0.57155
295	2	13	g	a	6.2e-05	8.39e-05	6.47e-05	0.000120029	0.000138725	0.000108516	0.516516	0.604925	0.596394	0.572612
1582	11	12	g	a	7.61e-05	8.27e-05	7.76e-05	0.000134796	0.000139589	0.000137476	0.564915	0.592736	0.564393	0.574015
41	1	6	g	c	5.69e-05	5.7e-05	5.83e-05	8.37e-05	0.000114523	0.000107184	0.680486	0.498111	0.543756	0.574118
43	1	6	t	a	7.95e-05	7.73e-05	8.22e-05	0.000136689	0.000123167	0.000158779	0.581741	0.627749	0.517943	0.575811
2247	20	23	c	t	0.000128374	0.000146857	0.000128006	0.000227184	0.000222564	0.000250985	0.565065	0.659838	0.510016	0.578307
1699	12	14	t	c	5.9e-05	7.59e-05	7.62e-05	0.000126845	0.000113659	0.000125492	0.464856	0.667816	0.606891	0.579854
52	1	7	t	a	7.82e-05	6.25e-05	6.11e-05	0.000120029	0.000121438	0.000106186	0.651259	0.514394	0.575808	0.580487
1685	12	13	a	c	5.9e-05	6.34e-05	7.62e-05	0.000116243	9.72e-05	0.000130818	0.507253	0.652118	0.582183	0.580518
2276	22	23	g	c	9e-05	9.48e-05	8.72e-05	0.00015032	0.000162061	0.000155451	0.598475	0.584725	0.561236	0.581478
54	1	7	t	t	7.95e-05	6.22e-05	7.01e-05	0.000116243	0.000132674	0.000118502	0.684067	0.469053	0.591396	0.581505
1873	14	15	c	c	6.6e-05	7.17e-05	6.51e-05	0.00011132	0.000116252	0.000120166	0.593245	0.616422	0.541547	0.583738
111	1	14	a	t	5.69e-05	5.59e-05	6.01e-05	0.000104883	0.000102855	9.02e-05	0.542915	0.54316	0.665905	0.583994
1953	14	23	t	t	7.24e-05	8.37e-05	8.22e-05	0.000151078	0.000146071	0.000117171	0.479502	0.572886	0.701871	0.584753
338	2	18	c	g	4.72e-05	5.3e-05	4.61e-05	8.75e-05	7.91e-05	8.42e-05	0.539313	0.670638	0.547698	0.585883
556	3	22	t	a	7.99e-05	5.78e-05	6.51e-05	0.00010867	0.000110634	0.000129154	0.734838	0.522015	0.503862	0.586905
2025	15	23	t	t	9.87e-05	8.42e-05	9.55e-05	0.000163573	0.00015385	0.000156116	0.603544	0.546984	0.61152	0.587349
1958	15	16	g	c	7.31e-05	7.54e-05	6.58e-05	0.000124573	0.000132242	0.000108183	0.586933	0.570408	0.608144	0.588495
1959	15	16	g	t	6.1e-05	6.18e-05	8.08e-05	0.000118136	0.000105016	0.000121498	0.516237	0.588101	0.665101	0.589813
1698	12	14	c	t	5.9e-05	4.76e-05	5.58e-05	9.73e-05	8.95e-05	8.75e-05	0.60594	0.532277	0.637149	0.591789
1794	13	15	a	t	6.1e-05	8.16e-05	7.62e-05	0.000125709	0.000119277	0.000125492	0.485138	0.683792	0.606891	0.59194
1686	12	13	a	g	5.69e-05	6.69e-05	7.08e-05	0.000104505	0.000103719	0.000120832	0.544882	0.645452	0.58591	0.592081
214	2	4	g	a	7.24e-05	9.31e-05	7.65e-05	0.000127602	0.000139589	0.000138807	0.567719	0.667039	0.551252	0.595337
311	2	15	c	g	5.83e-05	5.04e-05	5.72e-05	9.84e-05	9.08e-05	8.92e-05	0.592104	0.555842	0.641294	0.596413
801	5	12	t	t	5.83e-05	6.29e-05	5.83e-05	0.000107155	0.000101126	9.25e-05	0.543982	0.622375	0.629818	0.598725
49	1	7	g	a	7.24e-05	5.73e-05	6.22e-05	0.000117757	8.86e-05	0.000116172	0.615181	0.64656	0.535545	0.599096
167	1	20	g	c	5.42e-05	6.58e-05	7.83e-05	0.00011132	0.000111498	0.00010785	0.487308	0.589849	0.726058	0.601072
746	5	6	t	c	6.87e-05	5.73e-05	5.94e-05	0.000100718	0.000110634	9.82e-05	0.682454	0.517753	0.604447	0.601552
2018	15	23	c	c	0.000125342	0.00010419	0.00013623	0.000207874	0.000202253	0.000198391	0.60297	0.515149	0.686675	0.601598
554	3	22	g	c	6.5e-05	6.22e-05	6.11e-05	8.9e-05	0.00011193	0.000117836	0.730827	0.555982	0.518878	0.601896
396	3	4	t	t	6.97e-05	5.52e-05	6.19e-05	9.77e-05	0.000107609	0.000106519	0.713963	0.512594	0.580722	0.602426
89	1	11	t	c	7.85e-05	8.3e-05	7.4e-05	0.000143126	0.000127488	0.000121165	0.548516	0.650845	0.610859	0.603407
1696	12	14	c	c	6.1e-05	6.36e-05	5.22e-05	9.66e-05	9.77e-05	9.89e-05	0.631631	0.651646	0.528042	0.603773
302	2	14	c	g	5.29e-05	6.13e-05	5.47e-05	0.000111699	9.12e-05	8.19e-05	0.47359	0.672121	0.66808	0.604597
83	1	11	a	c	9.43e-05	8.37e-05	7.83e-05	0.000136311	0.000143911	0.000144799	0.692119	0.581488	0.540788	0.604798
1800	13	15	g	t	6.54e-05	6.69e-05	6.97e-05	0.000104883	0.000127488	0.000104521	0.623228	0.525113	0.667079	0.60514
312	2	15	c	t	7.45e-05	7.14e-05	7.08e-05	0.000120786	0.000113659	0.000122829	0.616491	0.628411	0.576383	0.607095
372	2	22	a	g	8.09e-05	0.000102305	8.69e-05	0.000143126	0.000146071	0.000154119	0.564995	0.700374	0.563764	0.609711
171	1	20	t	g	7.08e-05	6.81e-05	8.44e-05	0.000135932	0.000120142	0.000113509	0.520535	0.567035	0.743413	0.610327
1952	14	23	t	c	7.21e-05	9.29e-05	8.05e-05	0.000146913	0.000137428	0.000119833	0.490803	0.675812	0.671355	0.612657
115	1	14	t	c	6.17e-05	5.3e-05	4.79e-05	8.03e-05	8.99e-05	9.85e-05	0.76814	0.590032	0.486279	0.614817
639	4	12	t	t	7.85e-05	8.04e-05	9.62e-05	0.000137825	0.000142182	0.000135478	0.569613	0.565347	0.709954	0.614971
37	1	6	a	a	9.33e-05	9.41e-05	8.12e-05	0.000160922	0.00015385	0.000124161	0.579984	0.611335	0.653716	0.615012
273	2	11	a	g	6.6e-05	7.59e-05	7.97e-05	0.000139718	0.000106744	0.000120499	0.472666	0.711075	0.661711	0.615151
550	3	22	c	a	8.12e-05	8.06e-05	6.51e-05	0.000105262	0.000135267	0.000134813	0.771431	0.595989	0.482713	0.616711
896	5	23	g	c	0.000109505	8.46e-05	9.12e-05	0.000165466	0.000160765	0.00013681	0.6618	0.526391	0.666455	0.618215
2088	16	23	t	t	0.000126689	0.000123991	0.000117995	0.000218476	0.000189288	0.000190069	0.579879	0.655041	0.620798	0.618572
1354	9	12	g	a	6.33e-05	6.51e-05	6.33e-05	0.000112078	0.000106744	9.29e-05	0.565186	0.609493	0.681462	0.618713
946	6	12	a	a	8.26e-05	8.65e-05	8.01e-05	0.000126466	0.000133106	0.0001438	0.652747	0.649938	0.556976	0.619887
309	2	15	a	t	8.29e-05	8.46e-05	9.01e-05	0.000145019	0.000132242	0.000138474	0.571559	0.639926	0.650698	0.620728
308	2	15	a	g	6.13e-05	6.88e-05	6.79e-05	9.58e-05	0.000107177	0.000116838	0.640141	0.642226	0.581459	0.621275
134	1	16	t	c	8.36e-05	9.1e-05	8.62e-05	0.000138961	0.000156875	0.000126158	0.601327	0.580013	0.683046	0.621462
117	1	14	t	t	5.83e-05	5.92e-05	5.36e-05	0.0001	8.6e-05	9.02e-05	0.583132	0.687982	0.594558	0.621891
2083	16	23	c	a	0.000122646	0.000122341	0.000141593	0.00020068	0.000232072	0.000192066	0.611154	0.527169	0.737211	0.625178
138	1	17	a	t	5.66e-05	5.73e-05	5.58e-05	0.00010299	8.3e-05	8.75e-05	0.549624	0.690338	0.637149	0.625704
638	4	12	t	c	9.16e-05	8.63e-05	8.08e-05	0.000152971	0.000127056	0.000134813	0.599118	0.679032	0.599412	0.625854
168	1	20	g	g	7.48e-05	7e-05	7.9e-05	0.000117379	0.000124895	0.000116172	0.63726	0.560551	0.680204	0.626005
72	1	9	t	t	7.48e-05	5.94e-05	6.87e-05	0.000105262	9.03e-05	0.00013448	0.710613	0.657674	0.510496	0.626261
1702	12	15	a	c	8.22e-05	8.34e-05	9.33e-05	0.00013366	0.000147368	0.000133148	0.615092	0.566247	0.700895	0.627411
1584	11	12	g	t	7.11e-05	7e-05	7.62e-05	0.000105262	0.000116684	0.000125492	0.675403	0.599997	0.606891	0.62743
147	1	18	a	t	6.67e-05	6.67e-05	6.51e-05	0.000106398	0.000106744	0.000102857	0.627024	0.624951	0.632682	0.628219
1576	11	12	a	a	0.000110516	0.000111026	0.000114061	0.000160922	0.000201821	0.000173759	0.686768	0.550124	0.656436	0.631109
53	1	7	t	c	6.3e-05	6.74e-05	6.54e-05	0.000102612	0.000102855	0.000104189	0.614041	0.655459	0.628028	0.632509
1704	12	15	a	t	7.61e-05	6.79e-05	6.65e-05	0.00010034	0.000127056	0.000109847	0.758905	0.534321	0.60544	0.632889
1581	11	12	c	t	9.33e-05	9.57e-05	9.4e-05	0.000141233	0.000156875	0.000149126	0.660839	0.610065	0.630594	0.633833
1717	12	16	t	a	0.000117255	0.000104426	0.00010834	0.000177204	0.000150825	0.000196727	0.661696	0.692365	0.550716	0.634925
88	1	11	t	a	9.77e-05	8.34e-05	8.55e-05	0.000133281	0.000138725	0.000149792	0.733129	0.601527	0.570503	0.635053
1792	13	15	a	c	0.000121972	0.000103247	0.000112274	0.000179097	0.000173298	0.000178419	0.68104	0.595781	0.62927	0.635364
1588	11	13	c	a	8.9e-05	9.83e-05	9.76e-05	0.000147291	0.000149529	0.000151123	0.60392	0.65738	0.64592	0.63574
176	1	21	g	c	8.56e-05	7.24e-05	6.94e-05	0.000124951	0.000106312	0.000127489	0.684928	0.680707	0.544096	0.636577
1787	13	14	c	g	5.93e-05	5.26e-05	5.58e-05	7.88e-05	8.99e-05	9.72e-05	0.752964	0.584788	0.573871	0.637208
1572	10	23	g	t	8.12e-05	7.66e-05	8.3e-05	0.000142747	0.000117116	0.000119833	0.568854	0.65414	0.692242	0.638412
101	1	13	a	c	5.59e-05	6.22e-05	6.44e-05	0.000104505	0.000111066	7.82e-05	0.53521	0.560309	0.822767	0.639429
1578	11	12	a	t	0.000121972	0.000117862	8.8e-05	0.000163194	0.000173298	0.000179084	0.747406	0.680115	0.491162	0.639561
175	1	21	g	a	9.4e-05	9.41e-05	8.94e-05	0.000149563	0.000133106	0.000153121	0.628539	0.706609	0.583787	0.639645
1695	12	14	a	t	7.24e-05	6.67e-05	6.69e-05	0.000135175	8.69e-05	0.000108516	0.535914	0.767975	0.616164	0.640018
734	4	23	g	c	0.000106136	0.000103012	9.19e-05	0.000137825	0.00016768	0.000170097	0.770077	0.614337	0.540237	0.64155
211	2	4	c	a	8.52e-05	7.99e-05	9.12e-05	0.000131767	0.000133971	0.000133814	0.646943	0.596478	0.681375	0.641599
1876	14	15	g	c	7.18e-05	6.65e-05	5.9e-05	8.67e-05	0.000110202	0.000118502	0.827693	0.603206	0.497859	0.642919
47	1	7	a	c	7.82e-05	7.68e-05	8.8e-05	0.000118136	0.000126624	0.000133148	0.661696	0.606885	0.660613	0.643065
164	1	20	a	c	9.33e-05	8.6e-05	9.44e-05	0.000142369	0.000143911	0.000139473	0.655567	0.597868	0.676803	0.643413
391	3	4	g	a	0.000104451	0.000106548	9.12e-05	0.000163573	0.000147368	0.000160111	0.638562	0.723004	0.569465	0.643677
1569	10	23	a	t	9.37e-05	9.85e-05	9.48e-05	0.000153728	0.000151257	0.000140471	0.609318	0.651426	0.674537	0.645093
284	2	12	c	c	9.33e-05	9.33e-05	8.51e-05	0.000160544	0.000147368	0.000116505	0.581352	0.633428	0.730434	0.648405
132	1	16	g	t	9.8e-05	8.79e-05	9.05e-05	0.000135932	0.00014175	0.000149126	0.721313	0.620286	0.606617	0.649405
1797	13	15	c	t	7.35e-05	6.72e-05	7.08e-05	0.000103748	0.000114956	0.000107517	0.707996	0.584413	0.658468	0.650293
153	1	18	t	t	5.29e-05	5.63e-05	5.72e-05	8.14e-05	9.68e-05	7.96e-05	0.64981	0.581978	0.719108	0.650299
281	2	12	a	c	8.19e-05	7.87e-05	7.4e-05	0.000126087	0.000123599	0.000110513	0.649362	0.636997	0.669737	0.652032
79	1	10	t	a	5.96e-05	6.51e-05	4.47e-05	8.56e-05	8.6e-05	8.82e-05	0.696931	0.756507	0.506683	0.653374
418	3	7	g	a	6.13e-05	7.92e-05	7.22e-05	0.000113592	0.00010588	0.000107184	0.539853	0.748049	0.673857	0.653919
377	2	22	g	c	8.69e-05	9.85e-05	8.97e-05	0.000148427	0.000145207	0.000127822	0.585678	0.678569	0.702126	0.655457
166	1	20	g	a	9.27e-05	8.63e-05	8.65e-05	0.000132524	0.000143046	0.000129154	0.699181	0.603128	0.669971	0.657427
1585	11	13	a	a	0.000106136	8.42e-05	0.000102619	0.000167738	0.000148232	0.000132483	0.63275	0.567716	0.774589	0.658351
1785	13	14	a	t	6.94e-05	7.99e-05	8.08e-05	0.00010034	0.00014175	0.000112177	0.691746	0.563745	0.720362	0.658617
1947	14	23	c	t	9.87e-05	8.3e-05	0.00010834	0.000157893	0.000138725	0.000143467	0.625254	0.598128	0.755158	0.659513
1820	13	18	a	g	7.21e-05	7.24e-05	7.4e-05	0.000115864	0.000108041	0.000106519	0.622325	0.669815	0.694853	0.662331
1754	12	20	t	c	0.000108158	0.000123284	0.000113346	0.000160544	0.000182805	0.000176754	0.673696	0.674401	0.641264	0.66312
1784	13	14	a	g	7.35e-05	6.51e-05	5.79e-05	9.5e-05	0.000103719	9.79e-05	0.772872	0.62727	0.591889	0.66401
285	2	12	c	t	6.71e-05	7.59e-05	7.83e-05	0.000110184	0.000109337	0.000113509	0.608534	0.694212	0.689862	0.664203
1711	12	16	a	a	0.000109842	0.000110555	0.000112989	0.00015865	0.000178052	0.00016577	0.692355	0.620915	0.681601	0.664957
40	1	6	g	a	7.38e-05	7.31e-05	8.37e-05	0.000113592	0.000120142	0.000113509	0.649603	0.608238	0.737112	0.664984
165	1	20	a	g	7.75e-05	9.1e-05	7.83e-05	0.000117379	0.000122302	0.000131817	0.660224	0.743974	0.594048	0.666082
2263	21	23	c	a	0.000116581	0.000113148	0.000110486	0.000169252	0.0001478	0.000202053	0.688801	0.765547	0.546817	0.667055
73	1	10	a	a	8.22e-05	7.4e-05	8.4e-05	0.000111699	0.000105448	0.000149126	0.736025	0.701934	0.563459	0.66714
485	3	14	t	g	5.26e-05	6.55e-05	5.61e-05	8.82e-05	8.6e-05	8.72e-05	0.595791	0.761989	0.643681	0.667153
163	1	20	a	a	0.000108832	0.000115977	0.000105122	0.00016433	0.000167247	0.000162108	0.662274	0.693443	0.648471	0.668063
2246	20	23	c	c	0.000115907	0.00013672	0.00013766	0.000189699	0.000209599	0.000185742	0.611006	0.652293	0.741138	0.668146
1798	13	15	g	c	8.02e-05	8.01e-05	0.000110128	0.000124573	0.000127921	0.000149792	0.643733	0.626533	0.735208	0.668492
128	1	16	a	c	9.74e-05	0.000100654	9.65e-05	0.000161301	0.000127921	0.000156449	0.603689	0.786852	0.617075	0.669205
891	5	22	t	g	5.56e-05	6.2e-05	5.83e-05	7.35e-05	9.46e-05	9.75e-05	0.756846	0.655041	0.597575	0.66982
48	1	7	a	t	7.58e-05	8.53e-05	8.44e-05	0.000107155	0.000134403	0.000126491	0.707491	0.634899	0.667115	0.669835
1327	8	23	g	a	8.79e-05	9.05e-05	9.51e-05	0.000148806	0.000144775	0.000119168	0.59098	0.625235	0.798125	0.671447
169	1	20	t	a	0.000100408	0.000112205	0.000103335	0.000153728	0.000168976	0.000147129	0.653154	0.664029	0.702341	0.673174
897	5	23	g	t	0.000101756	0.000102305	0.000105122	0.00015865	0.000159468	0.000142469	0.641384	0.641535	0.737863	0.673594
1709	12	15	t	g	6.74e-05	5.54e-05	5.79e-05	7.57e-05	0.000113227	9.02e-05	0.889867	0.489241	0.642123	0.673744
1679	11	23	c	c	0.000145221	0.000143321	0.000115849	0.00020068	0.000212625	0.000185409	0.723646	0.674055	0.62483	0.674177
1579	11	12	c	a	9.2e-05	9.81e-05	9.58e-05	0.000138961	0.000136564	0.00014846	0.661945	0.718064	0.645464	0.675157
104	1	13	g	c	5.9e-05	6.48e-05	6.65e-05	0.000113214	9.25e-05	8.19e-05	0.520825	0.700932	0.812176	0.677978
2262	21	23	a	t	0.000110516	0.000118334	0.000114419	0.00015032	0.000190152	0.000168765	0.735205	0.622311	0.677976	0.678497
655	4	14	t	c	7.38e-05	7.28e-05	7.94e-05	0.000129116	9.85e-05	0.000108849	0.571498	0.739231	0.729252	0.679994
288	2	12	g	t	8.63e-05	7.35e-05	6.9e-05	0.00012268	0.000127056	9.09e-05	0.703105	0.578847	0.759394	0.680449
1493	10	14	t	g	5.56e-05	6.27e-05	6.26e-05	9.35e-05	9.33e-05	8.06e-05	0.594445	0.671714	0.776774	0.680978
2265	21	23	c	t	0.000129385	0.00012847	0.000139448	0.000193864	0.000177187	0.000214369	0.6674	0.725052	0.650506	0.680986
1568	10	23	a	c	0.000104788	0.000114091	0.000118352	0.000152214	0.000206574	0.000146796	0.688429	0.552299	0.806235	0.682321
1194	7	23	c	t	0.000120287	7.92e-05	9.08e-05	0.00014199	0.000140021	0.000142802	0.847153	0.565654	0.635988	0.682932
792	5	11	t	g	5.46e-05	4.9e-05	6.26e-05	7.76e-05	7.13e-05	9.49e-05	0.703212	0.6876	0.659577	0.683463
1946	14	23	c	c	9.8e-05	0.000104662	0.000111916	0.000144262	0.000163358	0.000152788	0.679662	0.64069	0.732494	0.684282
69	1	9	g	t	6.37e-05	6.65e-05	7.62e-05	0.000112456	0.000101126	9.09e-05	0.566279	0.65734	0.838087	0.687235
808	5	13	t	a	7.95e-05	6.79e-05	6.54e-05	0.00010867	0.000101559	9.89e-05	0.731737	0.668469	0.661861	0.687356
854	5	18	t	g	4.11e-05	4.13e-05	4.51e-05	7e-05	5.53e-05	6.12e-05	0.586831	0.745735	0.735572	0.689379
1476	10	12	t	t	6.94e-05	6.72e-05	5.65e-05	8.22e-05	9.46e-05	0.000109847	0.844758	0.709835	0.514299	0.689631
307	2	15	a	c	0.000126352	0.00012022	0.000112989	0.000173417	0.000175891	0.000169764	0.728603	0.68349	0.665563	0.692552
464	3	12	g	c	5.12e-05	5.12e-05	5.69e-05	6.82e-05	7.69e-05	8.52e-05	0.751443	0.664961	0.667159	0.694521
2260	21	23	a	a	0.000141852	0.000132006	0.000148387	0.000205223	0.000229911	0.000180416	0.691207	0.57416	0.822472	0.695946
1722	12	17	a	t	6.77e-05	6.88e-05	7.12e-05	9.43e-05	8.86e-05	0.000119833	0.718326	0.776937	0.593776	0.696346
1707	12	15	c	t	6e-05	6.27e-05	7.58e-05	8.48e-05	0.000111066	9.19e-05	0.707126	0.564554	0.825086	0.698922
1771	12	22	t	a	0.000106136	0.00010089	0.000112989	0.00013366	0.000155147	0.000173093	0.794074	0.650288	0.652764	0.699042
1791	13	14	g	t	7.41e-05	7.07e-05	7.9e-05	0.00010867	0.000113659	9.95e-05	0.682128	0.622189	0.79395	0.699422
1680	11	23	c	t	0.000124668	0.000109848	0.000113346	0.000166223	0.00016984	0.000161109	0.750002	0.64677	0.703536	0.700103
1601	11	14	g	g	5.93e-05	5.33e-05	6.44e-05	7.42e-05	9.29e-05	8.75e-05	0.799064	0.573359	0.735172	0.702532
473	3	13	g	c	8.02e-05	7.52e-05	7.01e-05	0.000110563	0.000114956	9.59e-05	0.725302	0.654133	0.731031	0.703489
475	3	13	t	a	6.44e-05	6.86e-05	6.76e-05	9.16e-05	9.46e-05	9.89e-05	0.702333	0.724779	0.683562	0.703558
314	2	15	g	g	7.48e-05	6.86e-05	7.29e-05	8.86e-05	0.000115388	0.000108516	0.844233	0.594482	0.672179	0.703631
279	2	11	g	g	7.88e-05	8.98e-05	7.79e-05	0.000115107	0.000117549	0.000117503	0.684963	0.764034	0.663367	0.704122
1240	8	13	t	a	8.63e-05	9.99e-05	7.51e-05	0.000115107	0.000118413	0.000143134	0.749362	0.844057	0.524594	0.706004
818	5	14	t	g	6.06e-05	5.4e-05	5.83e-05	9.39e-05	7.39e-05	7.82e-05	0.645871	0.730459	0.745061	0.707131
85	1	11	g	a	6.77e-05	8.09e-05	8.08e-05	0.000106777	0.000105016	0.000112177	0.634267	0.769918	0.720362	0.708182
1603	11	15	a	c	0.000109168	0.000142142	0.00012014	0.000168495	0.00016768	0.000188738	0.647903	0.8477	0.636544	0.710716
456	3	11	g	g	6.54e-05	7.97e-05	6.11e-05	8.86e-05	0.000107177	9.35e-05	0.737753	0.743399	0.653675	0.711609
1991	15	20	c	c	0.00013208	0.000135777	0.000147314	0.000185913	0.000206142	0.000191734	0.710444	0.658659	0.768329	0.712477
1783	13	14	a	c	9.2e-05	8.96e-05	9.4e-05	0.000128738	0.000117549	0.000141803	0.714511	0.762029	0.66316	0.713233
429	3	8	g	t	7.04e-05	8.11e-05	6.65e-05	0.00010867	0.000105016	9.22e-05	0.648022	0.772163	0.721283	0.713822
82	1	11	a	a	8.96e-05	9.03e-05	8.8e-05	0.000131388	0.000135267	0.000110846	0.682146	0.667438	0.79353	0.714371
2141	17	23	t	c	9.77e-05	8.01e-05	7.87e-05	0.000105262	0.000139157	0.000122164	0.928278	0.575943	0.643916	0.716046
74	1	10	a	g	6.97e-05	6.84e-05	5.76e-05	0.000103748	7.87e-05	9.45e-05	0.672272	0.869127	0.608947	0.716782
1748	12	20	a	c	0.000106136	0.000120691	0.000100474	0.00016698	0.000146936	0.000144799	0.635619	0.821387	0.693888	0.716965
305	2	14	g	g	6.87e-05	7.02e-05	8.15e-05	0.00010034	9.98e-05	0.000106186	0.68503	0.703657	0.767744	0.71881
1874	14	15	c	g	6.4e-05	6.34e-05	6.51e-05	9.13e-05	8.3e-05	9.35e-05	0.701555	0.764201	0.695725	0.720494
1756	12	21	a	a	0.000114896	0.000110083	0.000111916	0.000159408	0.00015169	0.000156449	0.720771	0.725716	0.71535	0.720612
2015	15	22	t	c	8.83e-05	0.000111262	0.000107268	0.000147291	0.000129649	0.000151789	0.599345	0.858178	0.70669	0.721404
86	1	11	g	c	7.75e-05	7.33e-05	7.97e-05	0.000124194	0.000100694	9.79e-05	0.623992	0.72805	0.81476	0.722267
405	3	5	t	t	6.71e-05	5.85e-05	5.04e-05	8.18e-05	8.17e-05	7.96e-05	0.819831	0.715726	0.633714	0.72309
494	3	15	t	g	4.95e-05	4.74e-05	5.51e-05	7.72e-05	7.22e-05	6.29e-05	0.641228	0.656502	0.875248	0.724326
646	4	13	t	a	7.92e-05	8.39e-05	7.87e-05	0.00010867	0.000105448	0.000119833	0.728637	0.795824	0.656436	0.726965
2087	16	23	t	c	0.000121635	0.000134599	0.0001348	0.000162437	0.000204846	0.000171761	0.748816	0.657074	0.784809	0.730233
51	1	7	g	t	8.29e-05	7.66e-05	8.08e-05	9.66e-05	0.00011582	0.000120166	0.85846	0.661463	0.672471	0.730798
2142	17	23	t	t	0.000100408	8.75e-05	9.8e-05	0.00013934	0.000132674	0.000120499	0.720599	0.659162	0.813044	0.730935
31	1	5	g	a	8.59e-05	8.7e-05	9.87e-05	0.000132903	0.000123167	0.000117171	0.646484	0.706217	0.842245	0.731649
42	1	6	g	g	7.21e-05	5.82e-05	6.19e-05	8.18e-05	8.56e-05	9.69e-05	0.881627	0.680438	0.638595	0.733553
1878	14	15	g	t	7.78e-05	7.21e-05	7.51e-05	0.000120029	9.64e-05	9.32e-05	0.648452	0.748468	0.805626	0.734182
729	4	22	t	g	9.23e-05	9.66e-05	9.05e-05	0.000123058	0.000116252	0.000145132	0.750226	0.831358	0.623313	0.734966
557	3	22	t	c	7.38e-05	7.35e-05	8.83e-05	0.000115107	0.000105016	0.000102191	0.641055	0.700334	0.864233	0.735207
827	5	15	t	g	5.8e-05	5.68e-05	6.79e-05	8.1e-05	7.61e-05	9.12e-05	0.71522	0.746898	0.744861	0.73566
1795	13	15	c	c	8.22e-05	9.83e-05	0.000104407	0.000126845	0.000133106	0.000126824	0.648142	0.738486	0.823247	0.736625
893	5	23	a	c	0.000139493	0.000137663	0.00012157	0.000170388	0.00019966	0.000173093	0.818678	0.689489	0.702341	0.736836
1693	12	14	a	c	8.36e-05	7.5e-05	9.01e-05	0.000124573	0.000121006	9.79e-05	0.670781	0.619478	0.920716	0.736992
1705	12	15	c	c	8.29e-05	8.67e-05	8.26e-05	0.000118893	0.000125328	0.000100194	0.697157	0.69216	0.824362	0.737893
1786	13	14	c	c	8.29e-05	7.8e-05	6.72e-05	0.00010867	0.000114091	8.75e-05	0.762743	0.683881	0.767846	0.738157
1719	12	16	t	t	9.64e-05	0.000101833	9.55e-05	0.000121922	0.000136996	0.00013914	0.790379	0.743329	0.686131	0.739946
411	3	6	g	g	6.23e-05	6.67e-05	6.33e-05	8.37e-05	8.86e-05	8.65e-05	0.744911	0.75299	0.731261	0.743054
492	3	15	g	t	7.01e-05	7.31e-05	9.08e-05	0.000115107	9.68e-05	0.000104521	0.608856	0.754867	0.868913	0.744212
161	1	19	t	g	7.95e-05	6.34e-05	7.4e-05	9.47e-05	0.00010588	9.29e-05	0.840034	0.598884	0.796963	0.745294
551	3	22	c	c	8.66e-05	8.67e-05	6.65e-05	0.000109806	0.000124031	8.85e-05	0.788606	0.699395	0.75111	0.74637
447	3	10	g	t	6.4e-05	5.78e-05	4.76e-05	7.84e-05	8.43e-05	6.42e-05	0.816786	0.685312	0.74023	0.747443
407	3	6	c	c	7.41e-05	6.41e-05	6.4e-05	9.43e-05	8.56e-05	9.05e-05	0.786228	0.749308	0.706897	0.747478
1363	9	13	g	a	7.48e-05	6.98e-05	6.72e-05	0.000112078	8.99e-05	8.39e-05	0.6674	0.77622	0.801364	0.748328
793	5	12	a	a	0.000108158	0.000103012	9.76e-05	0.000134796	0.000148664	0.000130152	0.80238	0.692915	0.749995	0.74843
290	2	13	a	c	9.13e-05	0.000106076	0.000101904	0.000134039	0.000144343	0.000122829	0.681226	0.734891	0.829642	0.748586
1571	10	23	g	c	8.26e-05	0.00010584	9.69e-05	0.000121544	0.000131378	0.000127157	0.679182	0.805619	0.762041	0.748947
114	1	14	g	t	5.49e-05	5.78e-05	7.26e-05	7.38e-05	7.82e-05	9.49e-05	0.743837	0.738319	0.765109	0.749089
162	1	19	t	t	6.87e-05	6.41e-05	5.83e-05	8.71e-05	8.25e-05	8.52e-05	0.789273	0.77677	0.683943	0.749995
399	3	5	c	t	6.27e-05	5.89e-05	6.08e-05	8.44e-05	9.55e-05	6.79e-05	0.742221	0.617027	0.89514	0.751463
178	1	21	t	a	9.5e-05	9.57e-05	0.000104765	0.000140097	0.000127921	0.000126158	0.678223	0.748154	0.830426	0.752267
76	1	10	g	a	7.48e-05	6.69e-05	6.9e-05	8.63e-05	9.64e-05	9.89e-05	0.866449	0.694657	0.698028	0.753045
490	3	15	g	c	7.01e-05	9.55e-05	8.01e-05	0.000121922	0.000108473	9.95e-05	0.574821	0.880112	0.804728	0.75322
786	5	11	a	g	9.43e-05	0.000111969	0.000118352	0.000127981	0.000145639	0.000155451	0.737168	0.768812	0.761348	0.755776
1736	12	18	t	g	6.84e-05	6.77e-05	6.04e-05	8.1e-05	0.000117549	7.12e-05	0.844126	0.575532	0.848292	0.755983
1577	11	12	a	c	0.000114223	0.000111262	0.000109771	0.000153728	0.000141318	0.000148127	0.743017	0.787319	0.741055	0.757131
64	1	9	a	c	7.08e-05	7.54e-05	6.9e-05	8.97e-05	0.000101559	9.32e-05	0.78849	0.742743	0.740409	0.757214
2085	16	23	c	t	0.000178915	0.000150392	0.000161617	0.000199922	0.000219539	0.000232677	0.894923	0.685036	0.694598	0.758186
482	3	14	g	g	5.8e-05	5.37e-05	4.68e-05	6.7e-05	7.61e-05	6.62e-05	0.864729	0.706609	0.707116	0.759485
28	1	5	a	a	0.000129722	0.000119984	0.000121928	0.000183641	0.000160765	0.000146796	0.706389	0.746331	0.830593	0.761104
647	4	13	t	c	0.000100408	0.000106548	9.23e-05	0.000134039	0.000113659	0.000154452	0.749097	0.937431	0.597275	0.761268
951	6	12	c	t	8.93e-05	8.42e-05	8.72e-05	0.000118893	0.000136564	9.49e-05	0.751002	0.616223	0.919639	0.762288
2011	15	22	g	a	8.36e-05	9.24e-05	9.33e-05	0.000124951	0.000120142	0.000109847	0.668748	0.769127	0.849569	0.762482
254	2	9	a	g	7.48e-05	7.35e-05	8.33e-05	0.000122301	9.68e-05	9.09e-05	0.611611	0.759737	0.916781	0.76271
499	3	16	g	a	8.63e-05	8.7e-05	7.76e-05	0.000126087	0.000110634	9.42e-05	0.684102	0.786218	0.823655	0.764659
50	1	7	g	c	7.48e-05	9.48e-05	8.22e-05	0.000100718	0.000120142	0.000106852	0.742671	0.788747	0.769653	0.767024
108	1	13	t	g	5.93e-05	7.07e-05	7.19e-05	0.000101097	8.34e-05	8.16e-05	0.586579	0.847853	0.881256	0.771896
558	3	22	t	g	7.75e-05	7.83e-05	6.87e-05	8.67e-05	0.000103719	0.000102524	0.893753	0.754542	0.669611	0.772635
437	3	9	g	g	5.76e-05	5.19e-05	5.47e-05	8.52e-05	7.22e-05	5.93e-05	0.676299	0.71856	0.923302	0.77272
80	1	10	t	g	5.63e-05	5.96e-05	6.87e-05	6.59e-05	7.65e-05	9.95e-05	0.854068	0.779658	0.689767	0.774497
1789	13	14	g	c	7.68e-05	7.28e-05	7.01e-05	9.62e-05	8.77e-05	0.00010086	0.798778	0.83027	0.694841	0.77463
1713	12	16	a	t	0.000135113	0.000111969	0.000119782	0.00017001	0.000139589	0.000164105	0.794736	0.802136	0.729911	0.775594
894	5	23	a	t	0.000123994	0.000117391	0.000117279	0.000172281	0.000148664	0.000142802	0.719717	0.789637	0.821275	0.776876
310	2	15	c	c	9.13e-05	0.000111498	0.000110128	0.000132903	0.000141318	0.000128821	0.687048	0.788987	0.854894	0.776976
1803	13	16	a	t	0.00011894	0.000129177	0.000128721	0.000170388	0.000178484	0.00014147	0.698051	0.723748	0.909884	0.777227
2179	18	23	c	a	0.00013107	0.000134363	0.000125861	0.000160544	0.000176755	0.000166435	0.816411	0.760166	0.756214	0.777597
1757	12	21	a	c	0.000135113	0.000142849	0.0001348	0.00018932	0.000195338	0.000151789	0.713673	0.731292	0.888073	0.77768
1712	12	16	a	c	0.000112875	0.000104898	0.000119782	0.000140476	0.000128785	0.000167434	0.803519	0.814518	0.7154	0.777812
1356	9	12	g	t	6.84e-05	7.43e-05	9.76e-05	0.000110563	0.000101126	9.85e-05	0.61864	0.734263	0.990702	0.781202
287	2	12	g	c	7.82e-05	8.3e-05	8.8e-05	0.000126466	0.000119277	8.52e-05	0.618111	0.695649	1.03221	0.78199
656	4	14	t	g	7.72e-05	7.45e-05	8.94e-05	9.54e-05	0.000124463	9.52e-05	0.808649	0.598482	0.938958	0.78203
2244	20	23	a	t	0.000144884	0.000146621	0.000154108	0.000208631	0.000160765	0.000208044	0.694451	0.91202	0.740746	0.782406
2261	21	23	a	c	0.000148253	0.000153221	0.000135872	0.00017266	0.000191449	0.000197392	0.858643	0.800325	0.688337	0.782435
568	4	5	a	a	0.000101756	0.000112441	9.69e-05	0.000130252	0.000133106	0.000133481	0.78122	0.844743	0.725934	0.783966
1731	12	18	a	t	8.76e-05	0.000104426	8.76e-05	0.000124573	0.000108473	0.000126824	0.703238	0.962691	0.690738	0.785556
1718	12	16	t	c	0.000132417	0.000131063	0.000125146	0.000155621	0.00017373	0.000166435	0.850895	0.754407	0.751918	0.78574
665	4	15	t	g	7.24e-05	7.24e-05	8.51e-05	9.84e-05	0.000101559	9.35e-05	0.735851	0.712569	0.909794	0.786072
29	1	5	a	g	8.76e-05	0.00010089	8.15e-05	0.00010034	0.000123599	0.000121831	0.873077	0.816271	0.669154	0.786167
2251	21	22	a	a	0.000140167	0.000132477	0.000126576	0.000177961	0.00017373	0.000156116	0.787627	0.762548	0.810779	0.786985
180	1	21	t	g	0.000108832	9.38e-05	0.000101189	0.000116243	0.000129217	0.000144133	0.936244	0.726053	0.702054	0.788117
1600	11	14	g	c	8.22e-05	7.59e-05	8.8e-05	9.62e-05	0.000108905	0.000108183	0.854833	0.696967	0.813063	0.788287
2012	15	22	g	c	8.32e-05	9e-05	9.08e-05	0.0001	0.000114956	0.000121165	0.832565	0.783319	0.749557	0.78848
954	6	12	g	t	8.46e-05	7.59e-05	8.83e-05	0.000115107	0.000108041	9.49e-05	0.734726	0.702542	0.930946	0.789405
1373	9	14	g	g	6.87e-05	5.87e-05	6.01e-05	7.88e-05	8e-05	7.89e-05	0.872754	0.734149	0.761436	0.789446
735	4	23	g	t	0.000113212	9.81e-05	0.00010548	0.00011965	0.000145639	0.000140804	0.946188	0.673318	0.749124	0.789543
1706	12	15	c	g	6.4e-05	6.69e-05	7.33e-05	7.23e-05	9.03e-05	9.85e-05	0.885208	0.741189	0.743934	0.79011
1193	7	23	c	c	0.00010344	0.000102305	0.000100117	0.00011965	0.000124031	0.000146796	0.864523	0.82483	0.682012	0.790455
1749	12	20	a	g	0.000117592	0.000133892	0.000134442	0.000163951	0.000168976	0.000155784	0.717237	0.79237	0.863007	0.790871
300	2	14	a	t	9.3e-05	9.45e-05	0.000112274	0.000119272	0.000118413	0.000141137	0.779693	0.798271	0.795492	0.791152
413	3	6	t	c	8.9e-05	7.5e-05	8.22e-05	0.000105641	0.000109337	9.72e-05	0.842025	0.685588	0.846091	0.791235
70	1	9	t	c	6.64e-05	6.22e-05	7.15e-05	8.22e-05	9.59e-05	7.79e-05	0.807851	0.648646	0.918092	0.79153
2221	19	23	t	a	0.000109842	0.000110791	9.01e-05	0.000140097	0.000151257	0.000104854	0.784045	0.732464	0.859335	0.791948
67	1	9	g	c	6.84e-05	6.6e-05	7.9e-05	9.09e-05	8.9e-05	8.95e-05	0.752679	0.741391	0.882495	0.792188
462	3	12	c	t	7.31e-05	8.11e-05	8.08e-05	9.58e-05	9.03e-05	0.000112177	0.763246	0.897778	0.720362	0.793795
486	3	14	t	t	6.23e-05	7.54e-05	7.44e-05	9.84e-05	8.6e-05	8.52e-05	0.633175	0.877109	0.872762	0.794348
1857	13	22	a	g	0.000110516	0.000104898	0.000119425	0.000152592	0.000127488	0.000142469	0.724259	0.822801	0.838253	0.795104
2264	21	23	c	c	0.000151286	0.000136485	0.000127649	0.000169252	0.000176323	0.000177753	0.893848	0.774061	0.718124	0.795344
2187	18	23	t	t	0.000106473	0.000102069	8.9e-05	0.000147291	0.000113227	0.000116838	0.722874	0.901453	0.762017	0.795448
1096	7	12	t	a	0.000116581	9.9e-05	8.97e-05	0.000134796	0.000107609	0.000149126	0.864871	0.92004	0.601822	0.795577
293	2	13	c	c	9.64e-05	8.3e-05	8.08e-05	0.000103748	0.000109337	0.000115173	0.928839	0.75889	0.701624	0.796451
1093	7	12	c	a	8.56e-05	9.92e-05	9.87e-05	0.000139718	0.000114523	0.000108183	0.612537	0.866549	0.912217	0.797101
1580	11	12	c	c	0.000105462	9.15e-05	0.000101904	0.000110184	0.000143046	0.000128155	0.957142	0.639382	0.795163	0.797229
102	1	13	a	g	8.15e-05	8.01e-05	8.44e-05	0.000110563	9.46e-05	0.000104189	0.737492	0.846821	0.809916	0.798076
409	3	6	g	a	8.26e-05	7.99e-05	8.94e-05	0.000137447	9.94e-05	8.95e-05	0.600599	0.803949	0.998298	0.800949
1351	9	12	c	a	7.72e-05	8.53e-05	9.48e-05	0.000123815	9.59e-05	0.000106186	0.623179	0.889431	0.892334	0.801648
2249	20	23	g	c	0.000158025	0.000171372	0.000138733	0.00018099	0.000207871	0.000194729	0.873112	0.824415	0.71244	0.803322
1609	11	15	g	c	0.000106473	0.000121634	0.000121928	0.000160544	0.000147368	0.000131817	0.663203	0.825376	0.924978	0.804519
35	1	5	t	g	9.84e-05	9.55e-05	9.4e-05	0.000108291	0.0001478	0.000108849	0.908535	0.64593	0.863933	0.806133
1956	15	16	c	t	0.000129722	0.000119041	0.000131224	0.000169252	0.0001478	0.000154452	0.76644	0.805419	0.849611	0.807157
1039	6	22	c	a	0.000105462	0.000104662	0.000107268	0.000141233	0.000138292	0.000115839	0.746725	0.756815	0.926007	0.809849
217	2	5	a	a	0.000152634	0.000155107	0.000142666	0.000201437	0.000180212	0.000175756	0.757725	0.86069	0.811729	0.810048
1241	8	13	t	c	0.000104788	9.71e-05	0.000100117	0.000114349	0.000130946	0.000128821	0.916386	0.741671	0.777176	0.811744
570	4	5	a	t	0.000103104	8.79e-05	9.08e-05	0.000123437	0.000110634	0.000112177	0.835274	0.794741	0.80961	0.813208
1809	13	16	g	t	0.000140167	0.00010749	0.000142666	0.000171146	0.000135267	0.000172427	0.818993	0.794652	0.8274	0.813682
742	5	6	g	a	8.93e-05	8.91e-05	9.48e-05	0.000128359	9.81e-05	0.000113176	0.695619	0.908286	0.837219	0.813708
468	3	12	t	t	7.88e-05	6.44e-05	7.15e-05	7.72e-05	0.000122302	7.99e-05	1.02073	0.526178	0.89514	0.814016
177	1	21	g	g	8.9e-05	7.71e-05	8.47e-05	0.000106398	0.000107177	9.55e-05	0.836032	0.719205	0.887031	0.814089
710	4	20	t	c	0.000135787	0.00013177	0.000124073	0.00015032	0.00015169	0.000184078	0.903316	0.868683	0.674026	0.815342
1233	8	12	t	t	8.29e-05	7.85e-05	8.37e-05	0.000113971	0.000108041	8.42e-05	0.727267	0.726542	0.993499	0.815769
2013	15	22	g	g	8.76e-05	8.98e-05	8.12e-05	0.000118136	0.000104584	9.55e-05	0.741556	0.858749	0.849603	0.816636
1856	13	22	a	c	0.000134102	0.000124934	0.000124788	0.000168495	0.000172001	0.00013448	0.795881	0.726356	0.927932	0.816723
150	1	18	g	t	5.96e-05	6.25e-05	7.33e-05	7e-05	8.47e-05	8.49e-05	0.851386	0.737474	0.863547	0.817469
276	2	11	c	g	7.88e-05	9.17e-05	9.01e-05	0.000129495	0.000108905	8.99e-05	0.608856	0.841988	1.00256	0.8178
2014	15	22	t	a	0.000118266	0.000108198	0.000105122	0.000140854	0.000128353	0.000136144	0.839632	0.842972	0.77214	0.818248
1232	8	12	t	c	7.24e-05	7.26e-05	7.44e-05	0.000101097	7.48e-05	9.65e-05	0.716559	0.971094	0.770438	0.819364
1471	10	12	g	a	9.97e-05	9.83e-05	8.4e-05	0.000114728	0.000128353	0.000101858	0.869309	0.765837	0.824933	0.820026
156	1	19	a	t	7.41e-05	8.2e-05	7.58e-05	0.000104505	8.77e-05	9.29e-05	0.709314	0.935061	0.816214	0.820196
112	1	14	g	c	6.57e-05	6.88e-05	6.51e-05	7.04e-05	9.12e-05	8.32e-05	0.932925	0.754844	0.781994	0.823254
228	2	6	a	g	0.000103104	0.000112912	9.76e-05	0.000120029	0.000116684	0.000151456	0.858988	0.967673	0.644501	0.823721
301	2	14	c	c	8.56e-05	8.79e-05	8.51e-05	0.000101097	9.81e-05	0.000116505	0.84654	0.896272	0.730434	0.824415
315	2	15	g	t	8.56e-05	8.25e-05	8.9e-05	0.000111699	0.000100694	0.000100194	0.76619	0.819349	0.888598	0.824712
521	3	18	t	g	6.1e-05	5.87e-05	4.76e-05	7.88e-05	5.14e-05	8.49e-05	0.774355	1.14132	0.560252	0.825311
375	2	22	c	g	0.000101756	7.9e-05	9.48e-05	9.31e-05	0.000122302	0.000128155	1.09244	0.645677	0.739362	0.825826
454	3	11	g	a	8.76e-05	9.81e-05	7.87e-05	9.92e-05	0.000114091	0.000106186	0.883074	0.8595	0.740806	0.827793
1606	11	15	c	c	0.000125679	0.000119041	0.000115849	0.000146534	0.000154715	0.000134813	0.857675	0.769423	0.859335	0.828811
1772	12	22	t	c	0.000124668	0.000135542	0.000126576	0.000165466	0.000156011	0.000146463	0.753434	0.868795	0.864217	0.828815
479	3	14	c	g	5.76e-05	6.95e-05	4.72e-05	6.32e-05	7.13e-05	7.86e-05	0.911181	0.975202	0.600806	0.829063
234	2	6	g	g	8.76e-05	7.78e-05	7.15e-05	0.000105641	7.74e-05	0.000109514	0.829267	1.00558	0.65299	0.82928
800	5	12	t	c	8.29e-05	7.52e-05	8.08e-05	0.000109806	8.77e-05	9.22e-05	0.754853	0.857139	0.876397	0.829463
1747	12	20	a	a	0.00013983	0.000160764	0.000126576	0.000171903	0.000175026	0.000167101	0.813425	0.918515	0.757481	0.829807
630	4	11	t	g	8.56e-05	9.62e-05	8.94e-05	0.000117757	0.000115388	9.62e-05	0.726772	0.8335	0.929211	0.829828
257	2	9	c	g	6.47e-05	7.1e-05	6.29e-05	6.51e-05	9.12e-05	8.75e-05	0.99334	0.77811	0.718835	0.830095
1802	13	16	a	c	0.000135787	0.000150157	0.000129794	0.000155621	0.00016768	0.000179417	0.872546	0.895498	0.723419	0.830488
143	1	17	t	g	7.04e-05	8.96e-05	7.19e-05	0.000105641	8.69e-05	9.02e-05	0.666603	1.0312	0.796708	0.831505
1092	7	12	a	t	0.00014421	0.000127763	0.000119067	0.000158272	0.000144343	0.000170097	0.911156	0.885135	0.699996	0.832096
230	2	6	c	c	9.2e-05	0.000101362	9.69e-05	0.000115107	0.000120142	0.000113509	0.799124	0.843685	0.853664	0.832158
434	3	9	c	g	6.77e-05	7.26e-05	7.47e-05	8.44e-05	8.38e-05	8.99e-05	0.802077	0.865976	0.831486	0.83318
2175	18	22	g	g	9.67e-05	9.74e-05	7.83e-05	0.000110942	0.000122302	9.32e-05	0.871644	0.796013	0.840153	0.835937
1805	13	16	c	c	0.000121635	0.00012022	0.00011871	0.000143126	0.000143911	0.0001438	0.849846	0.835377	0.825518	0.836914
585	4	6	t	g	7.45e-05	9.08e-05	7.76e-05	0.000102233	9.98e-05	8.82e-05	0.728373	0.909087	0.879602	0.83902
484	3	14	t	c	7.61e-05	6.88e-05	7.76e-05	8.1e-05	0.000107609	8.26e-05	0.939766	0.639647	0.939897	0.83977
467	3	12	t	c	9.8e-05	7.43e-05	8.26e-05	0.000108291	8.43e-05	0.00011251	0.905424	0.881115	0.734121	0.84022
2250	20	23	g	t	0.000159036	0.000144735	0.000164835	0.000177204	0.000204414	0.000180083	0.897473	0.70805	0.915326	0.840283
1976	15	18	g	g	6.74e-05	7.02e-05	7.97e-05	7.65e-05	9.25e-05	9.05e-05	0.881056	0.759555	0.88066	0.840424
160	1	19	t	a	8.32e-05	7.19e-05	8.22e-05	8.56e-05	0.000119277	8.65e-05	0.972554	0.602764	0.950226	0.841848
1796	13	15	c	g	7.95e-05	8.63e-05	8.8e-05	0.000106019	0.000107609	9.02e-05	0.750031	0.801749	0.975075	0.842285
1040	6	22	c	c	0.000125005	0.000110319	0.000119425	0.000140097	0.000130946	0.000150125	0.892272	0.842481	0.795504	0.843419
1063	7	9	a	c	9.23e-05	9.08e-05	8.4e-05	9.24e-05	0.000142614	9.39e-05	0.999277	0.636361	0.89514	0.843593
392	3	4	g	g	9.8e-05	0.000107019	0.000114776	0.000136689	0.00012576	0.000119168	0.717317	0.85098	0.963151	0.843816
174	1	21	a	g	0.000107821	0.00010749	0.00010834	0.000145398	0.000116252	0.000125159	0.741556	0.924633	0.86562	0.843936
640	4	13	a	a	0.000146569	0.000144499	0.000130867	0.000169631	0.000174162	0.000156116	0.864045	0.829683	0.838263	0.843997
26	1	4	t	g	9.3e-05	9.71e-05	9.48e-05	0.000120408	0.00011193	0.000106186	0.772337	0.867669	0.892334	0.844113
1357	9	12	t	a	9.8e-05	9.36e-05	8.72e-05	0.000129495	0.000112363	9.25e-05	0.757167	0.832864	0.942795	0.844275
145	1	18	a	c	0.000109168	0.000111262	0.000101189	0.000120786	0.000135699	0.000124827	0.903815	0.819915	0.810639	0.84479
961	6	13	g	a	0.000109505	9.31e-05	0.000100832	0.000127223	0.000129649	0.00010552	0.860734	0.718179	0.955569	0.844827
1880	14	15	t	g	6.71e-05	5.59e-05	6.11e-05	6.4e-05	7.95e-05	7.79e-05	1.04783	0.702566	0.784969	0.845122
740	5	6	a	c	0.000111864	0.000112912	0.000107625	0.000109806	0.000169408	0.000126491	1.01874	0.666509	0.850854	0.845369
438	3	9	g	t	6.87e-05	7.73e-05	7.51e-05	8.86e-05	9.21e-05	8.16e-05	0.775781	0.839945	0.920716	0.845481
131	1	16	g	c	0.000108158	0.000123048	0.000109413	0.000124194	0.000146936	0.000131484	0.870876	0.83743	0.83214	0.846815
958	6	13	c	a	0.000113886	0.00010419	0.000100474	0.000130631	0.00012187	0.000122164	0.871812	0.854929	0.822456	0.849732
828	5	15	t	t	8.73e-05	8.89e-05	9.26e-05	0.000102612	0.000103719	0.000109847	0.850463	0.856815	0.843059	0.850112
151	1	18	t	c	8.36e-05	0.000108905	8.69e-05	0.000123437	0.000106744	0.000101526	0.676954	1.02024	0.855813	0.851002
1502	10	15	t	g	7.61e-05	6.65e-05	7.47e-05	7.61e-05	8.95e-05	9.22e-05	1.00055	0.74308	0.810473	0.851367
378	2	22	g	g	9.27e-05	9.38e-05	9.8e-05	0.000101854	0.000115388	0.000117836	0.909715	0.813071	0.831418	0.851402
2008	15	22	c	a	0.000151286	0.000169722	0.00018164	0.000207874	0.000190152	0.000194397	0.727778	0.892558	0.934379	0.851572
2243	20	23	a	c	0.00018936	0.000205552	0.000162689	0.000238165	0.000226454	0.000190735	0.79508	0.907699	0.852961	0.851913
397	3	5	c	a	9.64e-05	9.66e-05	9.51e-05	0.000107155	0.000127921	0.00010552	0.8993	0.755525	0.901352	0.852059
1611	11	15	g	t	7.92e-05	7.07e-05	8.05e-05	8.07e-05	0.000100694	9.22e-05	0.981778	0.702299	0.872519	0.852199
488	3	15	c	g	5.96e-05	5.42e-05	5.04e-05	7.72e-05	5.75e-05	5.99e-05	0.77209	0.943263	0.841432	0.852262
1459	10	11	a	a	0.000103104	0.000123991	0.000114776	0.000121165	0.000138725	0.000141137	0.850935	0.893794	0.813226	0.852652
664	4	15	t	c	0.000128037	0.00013507	0.000129079	0.000136311	0.000160333	0.000166103	0.939304	0.842437	0.777104	0.852948
77	1	10	g	g	7.28e-05	6.34e-05	7.22e-05	8.29e-05	7.17e-05	9.05e-05	0.877677	0.883895	0.797728	0.8531
2253	21	22	a	g	0.000130059	0.000134835	0.000122643	0.00014767	0.000155147	0.000150125	0.88074	0.869077	0.816939	0.855585
515	3	18	c	g	6.57e-05	7.07e-05	7.12e-05	6.21e-05	8.86e-05	9.95e-05	1.05807	0.798223	0.714915	0.85707
633	4	12	a	t	0.000117929	0.000122105	0.000116207	0.00014199	0.000120142	0.000158779	0.830542	1.01635	0.731876	0.859588
552	3	22	c	g	7.48e-05	7.97e-05	8.55e-05	0.000100718	9.03e-05	8.95e-05	0.742671	0.882119	0.954372	0.859721
260	2	9	g	g	8.56e-05	7.26e-05	8.69e-05	9.96e-05	8.77e-05	9.72e-05	0.859415	0.827583	0.893914	0.860304
154	1	19	a	a	9.94e-05	9.85e-05	8.65e-05	9.69e-05	0.000124895	0.000111845	1.02543	0.788924	0.773657	0.862671
1979	15	18	t	g	7.82e-05	8.06e-05	8.65e-05	8.82e-05	9.42e-05	0.000102191	0.886048	0.855709	0.846738	0.862832
493	3	15	t	c	0.000115233	0.000105133	9.65e-05	0.000110942	0.000139589	0.000121165	1.03868	0.753163	0.796773	0.862873
573	4	5	g	t	0.000101082	8.67e-05	8.15e-05	8.82e-05	0.000127056	0.000106519	1.14575	0.682743	0.765345	0.864613
1887	14	16	g	t	0.000120961	0.000118334	0.000119425	0.000137447	0.000139157	0.000137808	0.880061	0.850363	0.866599	0.865675
1877	14	15	g	g	6.33e-05	6.51e-05	7.22e-05	7.76e-05	7.69e-05	7.62e-05	0.816073	0.845757	0.947519	0.869783
34	1	5	t	a	0.000103777	0.000111026	0.000110128	0.000143126	0.000108473	0.000127822	0.725077	1.02354	0.861572	0.870062
1484	10	13	t	c	9.91e-05	0.000104662	9.69e-05	0.000113214	0.00012187	0.00011018	0.874986	0.858797	0.879455	0.871079
1855	13	22	a	a	0.000120287	0.000121398	0.000130509	0.000158272	0.000162494	0.000117836	0.760006	0.747095	1.10755	0.871549
666	4	15	t	t	0.000116581	0.000107255	0.000117279	0.000123058	0.000126192	0.000143467	0.947366	0.849934	0.817464	0.871588
2186	18	23	t	c	0.000107821	0.000115269	0.000107983	0.000127602	0.000122302	0.000130485	0.844977	0.942495	0.827548	0.871674
583	4	6	t	a	0.000141178	0.000120455	0.000126218	0.000151835	0.000149529	0.000143134	0.929811	0.805567	0.881817	0.872398
2255	21	22	c	c	0.000144884	0.000149214	0.000155538	0.000165845	0.000186695	0.000164438	0.873614	0.799239	0.945877	0.87291
298	2	14	a	c	0.000107484	0.000103012	0.000103692	0.000129495	0.000104151	0.000129487	0.830022	0.989056	0.800794	0.873291
489	3	15	c	t	7.14e-05	8.27e-05	7.69e-05	9.01e-05	8e-05	9.65e-05	0.792655	1.03489	0.796366	0.874635
2173	18	22	g	a	0.000101082	0.000100419	8.94e-05	8.86e-05	0.00012576	0.000130152	1.14085	0.798497	0.686808	0.875387
1838	13	20	a	c	0.000141178	0.000144499	0.000131224	0.000166602	0.000166815	0.0001438	0.847396	0.866223	0.912546	0.875388
313	2	15	g	c	0.000117255	0.000109612	0.000103692	0.000120408	0.00012576	0.000131817	0.973817	0.871599	0.786638	0.877351
1250	8	14	t	g	8.59e-05	8.89e-05	9.87e-05	8.86e-05	0.000120142	0.000106852	0.969727	0.739696	0.923584	0.877669
950	6	12	c	c	9.1e-05	0.000103483	9.98e-05	0.000112835	0.000114956	0.000107184	0.806255	0.900201	0.930723	0.87906
1623	11	17	a	t	9.57e-05	0.000105369	9.83e-05	0.000134039	0.000104151	0.00010785	0.713904	1.01169	0.911717	0.879104
264	2	10	a	t	0.000101082	8.53e-05	0.000104765	8.82e-05	0.000138725	0.000118169	1.14575	0.615121	0.886567	0.88248
1503	10	15	t	t	7.51e-05	9.69e-05	8.47e-05	9.13e-05	0.000110202	8.95e-05	0.823404	0.879141	0.946386	0.882977
61	1	8	t	a	9.57e-05	0.000108669	0.000101189	0.000112078	0.000131378	0.000104189	0.853791	0.82715	0.971213	0.884051
745	5	6	t	a	0.000104114	0.000100419	9.65e-05	0.000114728	0.000116252	0.000108849	0.907488	0.863802	0.886928	0.886072
2248	20	23	g	a	0.000141515	0.000132006	0.000138018	0.000162815	0.000146936	0.000154785	0.869172	0.898392	0.891675	0.886413
1733	12	18	c	g	7.31e-05	8.93e-05	9.62e-05	9.5e-05	9.29e-05	0.00010319	0.769327	0.961518	0.932101	0.887649
819	5	14	t	t	7.95e-05	7.45e-05	9.94e-05	0.000101097	8.6e-05	9.82e-05	0.786549	0.866145	1.01227	0.88832
1801	13	16	a	a	0.000142189	0.000145206	0.000143024	0.000152592	0.000167247	0.000165104	0.931821	0.868213	0.866265	0.888766
1961	15	16	t	c	0.000100408	0.000121398	0.000117637	0.000137447	0.000114956	0.000133481	0.730524	1.05604	0.8813	0.88929
436	3	9	g	c	6.74e-05	7.43e-05	7.37e-05	7.12e-05	8.38e-05	8.79e-05	0.946667	0.885657	0.838177	0.890167
270	2	10	g	t	9.1e-05	9.36e-05	7.54e-05	0.000104505	9.29e-05	9.49e-05	0.870522	1.00718	0.795261	0.890989
657	4	14	t	t	9.4e-05	9.85e-05	9.19e-05	0.000113214	0.000106312	0.000100194	0.830344	0.926825	0.917147	0.891439
2132	17	22	t	c	0.000114896	0.000118334	0.00010548	0.000126466	0.00013786	0.000116172	0.908517	0.858361	0.907964	0.891614
826	5	15	t	c	0.000110853	0.000112912	0.000127649	0.000131767	0.00013786	0.000125492	0.841282	0.819033	1.01718	0.8925
1475	10	12	t	c	6.94e-05	8.06e-05	8.26e-05	8.63e-05	8e-05	9.52e-05	0.804003	1.00835	0.867597	0.893316
974	6	15	a	g	0.00010243	0.000103247	9.58e-05	0.000113214	0.000122735	0.000102191	0.904748	0.841226	0.93771	0.894561
1939	14	22	g	a	9.8e-05	9.55e-05	9.48e-05	0.000102233	0.000100694	0.000121831	0.959079	0.948104	0.777745	0.894976
1973	15	18	c	g	9.91e-05	0.000106783	0.000111916	0.000113214	0.000111498	0.000131151	0.874986	0.957713	0.853337	0.895345
1322	8	22	t	c	0.000118266	0.000117862	0.000122643	0.000127602	0.000142182	0.000131817	0.926835	0.828955	0.930403	0.895398
414	3	6	t	g	7.55e-05	7.57e-05	8.12e-05	0.000102612	7.17e-05	9.05e-05	0.735536	1.05476	0.896456	0.895584
795	5	12	a	t	0.000112538	0.000116448	0.000125503	0.00012533	0.000130081	0.000138807	0.897932	0.895194	0.904156	0.899094
1751	12	20	c	c	0.000136124	0.000141906	0.000159829	0.000171146	0.000164222	0.000153121	0.795368	0.864111	1.04381	0.901097
481	3	14	g	c	7.55e-05	6.91e-05	7.69e-05	6.66e-05	9.38e-05	9.15e-05	1.13256	0.736486	0.839804	0.902949
246	2	8	a	t	0.000110853	0.000122813	0.00010548	0.000111699	0.000135267	0.000130152	0.992428	0.907925	0.810434	0.903596
721	4	22	a	a	0.000166448	0.000178444	0.000160187	0.00017266	0.000189288	0.000198391	0.964022	0.942711	0.807428	0.904721
2174	18	22	g	c	0.000100071	0.000111734	0.000108698	0.000107913	0.000135699	0.00011251	0.927335	0.82339	0.966116	0.905613
1804	13	16	c	a	0.000145221	0.000143792	0.000125503	0.000155243	0.000154715	0.000147129	0.935445	0.929402	0.853016	0.905954
227	2	6	a	c	0.000102093	9.83e-05	8.62e-05	0.000113592	9.9e-05	0.000104189	0.898766	0.993247	0.827075	0.906363
1773	12	22	t	g	0.000108832	0.000113148	0.000104407	0.000130631	0.000101991	0.000134147	0.833122	1.10939	0.778305	0.906941
469	3	13	c	a	6.74e-05	8.67e-05	8.83e-05	6.97e-05	0.000107609	9.32e-05	0.967247	0.80613	0.94757	0.906982
232	2	6	g	a	0.000114223	0.000123284	0.000124788	0.000120408	0.000144775	0.000135478	0.948632	0.851557	0.921093	0.907094
1922	14	20	g	c	0.000112538	0.000113619	0.000111558	0.000127981	0.000126192	0.000117503	0.879336	0.90037	0.949406	0.909704
2084	16	23	c	c	0.00020924	0.000202252	0.000194512	0.000204087	0.000253248	0.000213037	1.02525	0.798631	0.913043	0.912307
155	1	19	a	g	7.21e-05	6.84e-05	7.4e-05	7.42e-05	8.99e-05	7.36e-05	0.971589	0.760486	1.00612	0.912732
1382	9	15	g	g	7.41e-05	7.38e-05	7.65e-05	7.35e-05	8.12e-05	9.09e-05	1.00913	0.90812	0.842022	0.919756
1566	10	22	t	g	9.33e-05	0.000108198	9.69e-05	0.000106777	0.00010977	0.000107517	0.874089	0.985679	0.901237	0.920335
1605	11	15	a	t	0.000112201	0.000106783	0.000106553	0.000126845	0.000114523	0.000112843	0.884554	0.932415	0.944254	0.920408
584	4	6	t	c	0.000109842	0.000107255	9.51e-05	0.000110942	0.000122735	0.000104854	0.990091	0.873876	0.907075	0.923681
968	6	14	c	g	7.92e-05	7.21e-05	7.51e-05	7.42e-05	8.47e-05	8.72e-05	1.06693	0.851573	0.860974	0.926493
2252	21	22	a	c	0.000192056	0.000166186	0.000152678	0.00018932	0.000157308	0.000215367	1.01445	1.05644	0.708918	0.926602
1716	12	16	c	t	0.000114223	0.00012022	0.000107625	0.000129116	0.000160333	9.39e-05	0.884648	0.749813	1.14654	0.927001
55	1	8	a	a	0.000137134	0.000129413	0.000124431	0.000126845	0.00013786	0.00016344	1.08112	0.938725	0.761325	0.927057
440	3	9	t	g	7.85e-05	5.85e-05	8.3e-05	7.57e-05	8.21e-05	7.99e-05	1.03669	0.711959	1.03836	0.929005
1468	10	12	a	a	0.000122983	0.000119748	0.000101547	0.000135932	0.000116684	0.000118169	0.904739	1.02626	0.859335	0.930111
1501	10	15	t	c	0.000105799	0.000107255	0.000117637	0.000124573	0.000101559	0.000132815	0.849295	1.05609	0.885718	0.930367
1997	15	20	t	c	0.000132754	0.0001544	0.000139091	0.000144262	0.000170705	0.000143467	0.92023	0.904484	0.969493	0.931402
581	4	6	g	c	9.37e-05	8.84e-05	0.000100832	9.58e-05	0.000106744	0.000100527	0.977798	0.828116	1.00303	0.936315
1960	15	16	t	a	0.000133765	0.000117862	0.000107983	0.000128738	0.000119277	0.000137476	1.03905	0.988138	0.785469	0.937553
389	3	4	c	g	8.15e-05	8.89e-05	8.08e-05	9.62e-05	8.73e-05	8.49e-05	0.847826	1.018	0.952008	0.939277
483	3	14	g	t	6.23e-05	7.21e-05	6.69e-05	6.47e-05	7.87e-05	7.12e-05	0.962721	0.917079	0.938642	0.939481
948	6	12	a	t	0.000131406	0.000115505	0.00011871	0.000125709	0.000124463	0.000140139	1.04533	0.928026	0.847087	0.940146
571	4	5	g	a	0.000109168	0.000106076	0.000110486	0.000117379	0.000103719	0.000126824	0.930054	1.02272	0.871176	0.941318
1598	11	14	c	g	8.46e-05	8.2e-05	8.94e-05	8.18e-05	0.000100694	9.12e-05	1.03406	0.814667	0.98008	0.942935
649	4	14	a	c	0.000129385	0.000130827	0.000117637	0.00012533	0.000126192	0.000154785	1.03235	1.03673	0.760003	0.94303
939	6	11	a	g	0.000110516	0.000110083	0.000116207	0.00012268	0.000122735	0.000112177	0.900853	0.896923	1.03592	0.944565
578	4	6	a	c	0.000108158	0.000113855	0.00010691	0.000126845	0.000113227	0.000109514	0.852678	1.00555	0.97622	0.944815
739	5	6	a	a	0.000116244	0.000125406	0.000120497	0.000142747	0.000123167	0.000120166	0.814334	1.01818	1.00276	0.945089
743	5	6	g	c	8.52e-05	8.27e-05	7.65e-05	8.1e-05	8e-05	0.000102191	1.05204	1.03489	0.748769	0.945231
1768	12	22	c	a	0.000132417	0.000131299	0.000135872	0.000133281	0.000138725	0.000150458	0.993516	0.94647	0.903062	0.947683
1994	15	20	g	c	0.000105125	0.00011857	0.000122285	0.000101854	0.000140021	0.000126491	1.03211	0.846798	0.966751	0.948554
510	3	17	g	t	7.04e-05	7.85e-05	6.76e-05	8.75e-05	6.96e-05	7.39e-05	0.805118	1.12817	0.914494	0.949261
2010	15	22	c	g	0.000136461	0.000137663	0.000155896	0.000138204	0.000156875	0.000158446	0.987387	0.877532	0.983902	0.949607
1259	8	15	t	g	8.69e-05	8.13e-05	8.62e-05	8.33e-05	0.000107177	8.22e-05	1.04357	0.758794	1.04807	0.950147
1223	8	11	t	c	0.000137471	0.000141199	0.00013766	0.000163194	0.000136564	0.000141137	0.84238	1.03394	0.975365	0.950562
56	1	8	a	g	8.46e-05	8.86e-05	9.48e-05	0.000102233	9.21e-05	8.92e-05	0.827247	0.962864	1.06214	0.950751
1102	7	13	c	a	0.000121298	0.000120691	0.000125861	0.000120029	0.000128785	0.00013914	1.01057	0.937153	0.904563	0.950763
480	3	14	c	t	7.65e-05	8.04e-05	6.61e-05	8.82e-05	7.82e-05	6.89e-05	0.866952	1.02762	0.960005	0.951526
137	1	17	a	g	8.36e-05	9.78e-05	9.62e-05	0.000105641	8.12e-05	0.000111512	0.790993	1.20406	0.862541	0.95253
148	1	18	g	c	9.77e-05	9.64e-05	9.23e-05	0.000110942	8.95e-05	0.000102524	0.880756	1.07773	0.89979	0.952758
1714	12	16	c	a	0.000146569	0.000144499	0.000142666	0.000155621	0.0001478	0.000151789	0.94183	0.977667	0.939897	0.953131
1602	11	14	g	t	9.33e-05	9.31e-05	9.8e-05	9.69e-05	9.77e-05	0.000103856	0.962864	0.953335	0.94334	0.953179
157	1	19	g	a	0.000100071	9.97e-05	9.4e-05	0.00010867	9.77e-05	0.000102191	0.920873	1.02091	0.920216	0.954
459	3	11	t	g	6.37e-05	8.2e-05	7.69e-05	8.18e-05	8.04e-05	7.22e-05	0.778634	1.02052	1.06427	0.954475
2267	21	23	g	c	0.000191382	0.000196123	0.000198445	0.000208252	0.000206142	0.00019939	0.91899	0.951397	0.995264	0.955217
159	1	19	g	t	7.08e-05	7.07e-05	6.15e-05	7.5e-05	5.88e-05	8.55e-05	0.943798	1.2032	0.718899	0.9553
1366	9	13	t	a	0.000108495	0.000110555	0.000109413	0.000119272	0.00011582	0.000109182	0.909642	0.954541	1.00212	0.955434
611	4	9	t	g	8.19e-05	9.9e-05	8.76e-05	9.13e-05	8.56e-05	0.00010785	0.897252	1.15702	0.812257	0.955509
955	6	13	a	a	0.000140167	0.000128234	0.000130867	0.000135175	0.000136132	0.000146463	1.03693	0.941987	0.893513	0.957477
1595	11	14	a	g	8.93e-05	9.55e-05	0.000107268	0.000107155	9.33e-05	0.00010552	0.833268	1.02272	1.01656	0.957518
747	5	6	t	g	8.86e-05	8.49e-05	9.55e-05	9.13e-05	9.51e-05	9.45e-05	0.9711	0.892558	1.00987	0.957842
1360	9	13	c	a	0.000127363	0.00012682	0.000132654	0.000124194	0.00015385	0.000129487	1.02552	0.824307	1.02446	0.958096
1465	10	11	t	a	0.000125005	0.00010749	0.000111916	0.000114349	0.000129649	0.000117503	1.09318	0.829087	0.952449	0.958239
142	1	17	t	a	9.87e-05	0.000107962	0.000112631	9.58e-05	0.000117116	0.000121831	1.03056	0.921834	0.924489	0.95896
1957	15	16	g	a	0.00010344	0.00010749	0.000130152	0.00012268	0.000112795	0.000119833	0.843176	0.952974	1.0861	0.960751
912	6	8	a	t	0.000114223	0.000133892	0.000124073	0.000122301	0.000124463	0.000141803	0.933947	1.07575	0.874968	0.961556
220	2	5	c	a	0.000148253	0.00015935	0.000159471	0.000163573	0.000162494	0.000158446	0.906346	0.980653	1.00647	0.964489
1355	9	12	g	c	7.68e-05	7.38e-05	8.22e-05	7.57e-05	7.74e-05	8.85e-05	1.01445	0.95378	0.928792	0.965673
1467	10	11	t	g	9.94e-05	0.000104426	9.98e-05	0.000101476	0.000105448	0.000107517	0.979518	0.990309	0.927842	0.965889
1324	8	23	a	a	0.000166785	0.000170665	0.000166623	0.000173796	0.000196202	0.000155118	0.95966	0.86984	1.07417	0.96789
659	4	15	a	g	0.000101082	0.000109612	0.000117279	0.000117	9.94e-05	0.000125159	0.863948	1.10276	0.93704	0.967917
267	2	10	c	t	9.27e-05	9.92e-05	9.44e-05	0.000107155	9.94e-05	9.05e-05	0.864712	0.998415	1.04257	0.968567
233	2	6	g	c	0.000107821	0.000113384	0.000110843	0.000106019	0.000136564	0.000104521	1.01699	0.830261	1.06048	0.969245
1565	10	22	t	c	0.000106136	0.000106783	0.000112989	0.000117379	0.000107609	0.000111179	0.90422	0.992329	1.01628	0.970942
400	3	5	g	a	0.000113212	0.000100419	0.000106553	0.000110942	0.00010588	0.000112843	1.02046	0.948419	0.944254	0.971045
621	4	10	t	t	0.000109842	9.33e-05	9.76e-05	0.000102612	0.000118413	9.25e-05	1.07047	0.788318	1.05485	0.971211
1858	13	22	c	a	0.000152634	0.000143085	0.000130867	0.000145019	0.000146936	0.000147462	1.05251	0.973793	0.887462	0.971253
1364	9	13	g	c	8.63e-05	7.64e-05	8.83e-05	7.16e-05	9.94e-05	9.39e-05	1.20532	0.768376	0.940849	0.971516
1715	12	16	c	c	0.00013208	0.000148271	0.000124788	0.000123437	0.000136996	0.000163107	1.07002	1.0823	0.765071	0.972465
2256	21	22	c	g	0.000118266	0.000119041	0.000120497	0.00014767	0.000117981	0.000108516	0.80088	1.00899	1.11041	0.973427
226	2	6	a	a	0.00014421	0.000140963	0.000133727	0.000124194	0.000144343	0.000169764	1.16117	0.976588	0.787723	0.97516
303	2	14	c	t	8.73e-05	8.13e-05	8.12e-05	8.1e-05	0.000105016	7.56e-05	1.07699	0.774407	1.07417	0.975188
62	1	8	t	g	8.32e-05	8.13e-05	9.05e-05	6.66e-05	0.000111066	9.55e-05	1.24885	0.732222	0.946915	0.975995
1258	8	15	t	c	0.000126352	0.000127056	0.000135515	0.000121165	0.000135267	0.000143134	1.04281	0.939293	0.946767	0.976291
1215	8	10	t	t	9.16e-05	0.000111969	9.8e-05	0.000105262	0.00010588	9.75e-05	0.870661	1.05751	1.00451	0.977561
478	3	14	c	c	7.72e-05	6.67e-05	8.58e-05	6.89e-05	6.87e-05	0.000101858	1.11967	0.970836	0.842485	0.977663
872	5	20	t	c	0.000120287	0.000106548	0.000106553	0.000103748	0.00011582	0.000124161	1.15943	0.919942	0.858183	0.979183
1383	9	15	g	t	8.52e-05	8.67e-05	8.4e-05	9.13e-05	8.6e-05	8.39e-05	0.934176	1.00868	1.0017	0.981518
319	2	16	c	a	0.000168133	0.000166422	0.000150532	0.000171524	0.000161197	0.000161442	0.980229	1.03241	0.932422	0.981687
1904	14	18	g	g	8.46e-05	7.9e-05	8.33e-05	8.52e-05	7.35e-05	9.49e-05	0.992696	1.07486	0.87818	0.981912
1466	10	11	t	c	0.000113549	0.000104898	0.000111558	0.000101854	0.000119709	0.000116838	1.11481	0.876268	0.954816	0.981966
1329	8	23	g	t	0.000128037	0.000130592	0.000140878	0.000145019	0.000140453	0.000124161	0.882897	0.929786	1.13464	0.982442
1604	11	15	a	g	0.000117255	0.000120927	0.000110128	0.00010867	0.000133971	0.000113509	1.079	0.902635	0.970216	0.983951
1260	8	15	t	t	0.000114223	0.000101833	0.000109771	0.000112456	0.000116252	0.000103523	1.01571	0.875968	1.06035	0.984009
1180	7	22	a	a	0.000145558	0.000148978	0.000139806	0.000137447	0.000162061	0.000143467	1.05902	0.919269	0.974477	0.984254
790	5	11	t	a	0.000106473	0.000118098	0.000102262	0.000125709	0.000100262	0.000109514	0.846982	1.17789	0.933775	0.986217
2133	17	22	t	g	9.94e-05	0.000112441	9.83e-05	9.5e-05	0.000103287	0.000119168	1.04586	1.08862	0.825129	0.986537
1940	14	22	g	c	9.6e-05	9.08e-05	0.000111916	8.52e-05	0.000110202	0.000110513	1.12716	0.823526	1.01269	0.987795
274	2	11	c	a	0.000136798	0.000142849	0.000146599	0.000133281	0.000159468	0.000140139	1.02638	0.895783	1.0461	0.989422
1470	10	12	a	t	0.000119277	0.000117862	0.000110843	0.000106777	0.000117116	0.000131151	1.11707	1.00637	0.845158	0.989531
223	2	5	g	a	0.000121972	0.000138842	0.0001348	0.000129874	0.000145207	0.000125492	0.93916	0.956165	1.07417	0.989831
1608	11	15	c	t	0.000106473	0.000107962	0.000109056	0.000112456	9.77e-05	0.000118169	0.946794	1.10539	0.922877	0.991686
1597	11	14	c	c	0.000117592	0.000118805	9.87e-05	0.000107913	0.00011582	0.000114508	1.0897	1.02578	0.861833	0.992435
796	5	12	g	a	0.000121635	0.000142378	0.00012014	0.000137068	0.00011193	0.000146796	0.887409	1.27202	0.818414	0.992614
1095	7	12	c	t	0.000113886	0.000110083	0.000106553	0.000138204	9.42e-05	0.00010785	0.824041	1.16847	0.987969	0.993493
545	3	21	g	c	0.000129048	0.000120927	0.000126576	0.000140476	0.000117549	0.000122164	0.91865	1.02874	1.03612	0.994502
641	4	13	a	c	0.000158362	0.000144499	0.000150175	0.000141612	0.000160333	0.000155784	1.11828	0.901246	0.963997	0.994508
1335	9	10	c	t	8.9e-05	9.12e-05	9.51e-05	9.5e-05	8.17e-05	0.000102191	0.935956	1.11688	0.930712	0.994515
536	3	20	g	c	0.000124668	0.000106312	0.000121928	0.000117757	0.000119277	0.000117836	1.05868	0.891301	1.03472	0.994902
461	3	12	c	c	8.76e-05	9.76e-05	7.79e-05	9.13e-05	8.69e-05	8.62e-05	0.960022	1.12347	0.904126	0.995872
1728	12	17	t	t	9.3e-05	9.12e-05	9.33e-05	8.48e-05	9.85e-05	9.62e-05	1.09644	0.925833	0.970096	0.997458
2266	21	23	g	a	0.00017723	0.000174908	0.000159471	0.000154107	0.000198795	0.000165104	1.15005	0.879838	0.965885	0.998591
1962	15	16	t	t	0.000113886	0.000100419	0.000118352	0.000117	0.000117116	0.000101526	0.973382	0.857427	1.16574	0.998848
1673	11	22	g	c	0.000130396	0.000134835	0.00013766	0.000127981	0.000128353	0.00014846	1.01887	1.0505	0.927253	0.998875
1529	10	18	t	g	8.15e-05	8.84e-05	7.97e-05	7.12e-05	9.25e-05	8.89e-05	1.14547	0.955816	0.897152	0.999478
1806	13	16	c	t	0.000150949	0.00013507	0.000151963	0.000154485	0.000138725	0.000144799	0.977109	0.973658	1.04947	1.00008
577	4	6	a	a	0.000160383	0.000153457	0.000146957	0.00016168	0.000138725	0.000162774	0.991983	1.1062	0.902828	1.00034
592	4	7	t	a	0.000128374	0.000122813	0.000128721	0.000151835	0.000103719	0.00013215	0.845484	1.18409	0.974057	1.00121
1594	11	14	a	c	0.000127026	0.000123991	0.000127291	0.000120786	0.000123167	0.000134147	1.05166	1.00669	0.948893	1.00242
1674	11	22	g	g	0.00010344	0.000125641	0.000115492	0.000115107	0.000132242	9.95e-05	0.898648	0.950085	1.16039	1.00304
353	2	20	a	c	0.000185991	0.000167836	0.000158756	0.000179854	0.000165951	0.000164438	1.03412	1.01136	0.965447	1.00364
158	1	19	g	g	7.88e-05	6.53e-05	8.51e-05	7.84e-05	6.01e-05	9.25e-05	1.00594	1.08698	0.919612	1.00418
20	1	4	a	g	9.23e-05	0.000104662	9.8e-05	9.96e-05	8.51e-05	0.000114175	0.927086	1.22934	0.858082	1.00484
1181	7	22	a	c	0.000154318	0.000153928	0.000151605	0.000136689	0.000160765	0.000162774	1.12897	0.957474	0.931385	1.00594
1607	11	15	c	g	8.73e-05	0.000112205	9.87e-05	0.000106777	0.000111066	8.26e-05	0.817289	1.01025	1.19545	1.00766
2235	20	22	a	g	0.000146569	0.000163593	0.000163762	0.000164709	0.000155579	0.000151123	0.889867	1.05151	1.08363	1.00834
809	5	13	t	c	9.77e-05	0.000103247	0.000109771	0.000103369	0.00011193	9.45e-05	0.94528	0.922425	1.16116	1.00962
296	2	13	g	c	0.00010243	8.53e-05	0.000107625	9.92e-05	9.9e-05	9.45e-05	1.03252	0.862243	1.13847	1.01108
773	5	9	t	g	7.41e-05	7.21e-05	7.76e-05	8.18e-05	8.17e-05	6.22e-05	0.906346	0.883113	1.24649	1.01198
1885	14	16	g	a	0.000120287	0.000122577	0.000126934	0.000112835	0.000125328	0.000127489	1.06605	0.978052	0.995639	1.01325
32	1	5	g	g	8.05e-05	9.26e-05	8.65e-05	7.12e-05	9.68e-05	9.09e-05	1.13127	0.956976	0.952193	1.01348
420	3	7	g	t	0.000113549	0.000112441	0.000104407	0.000114728	0.000102855	0.000108516	0.98972	1.0932	0.962138	1.01502
2131	17	22	t	a	9.87e-05	0.000113855	9.98e-05	9.47e-05	0.000104584	0.000108849	1.04292	1.08865	0.916492	1.01602
1620	11	16	g	t	0.000154318	0.000168072	0.000151963	0.000140476	0.000159036	0.000170097	1.09854	1.05681	0.893388	1.01625
650	4	14	a	g	0.000110853	0.000111026	0.000100474	0.000117	9.81e-05	0.000103523	0.947463	1.13175	0.970551	1.01659
1890	14	16	t	t	0.00013545	0.000128234	0.000131582	0.000123815	0.00011193	0.000162108	1.09396	1.14566	0.811692	1.01711
2259	21	22	g	g	0.000119614	0.000123991	0.000136588	0.00013101	0.000119709	0.000123495	0.913014	1.03577	1.10602	1.01827
953	6	12	g	c	9.77e-05	0.000103483	0.000110486	8.56e-05	0.000111066	0.00011251	1.14186	0.931726	0.982006	1.01853
2268	21	23	g	t	0.000206881	0.000170429	0.000195942	0.000161301	0.000203117	0.000209376	1.28258	0.839068	0.935841	1.01916
2257	21	22	g	a	0.000163416	0.000122341	0.000146957	0.000132903	0.000144775	0.000149459	1.22959	0.845044	0.983259	1.0193
2114	17	20	t	c	0.000136461	0.000147328	0.000134442	0.00012533	0.000156011	0.000130818	1.08881	0.944342	1.0277	1.02029
1941	14	22	g	g	6.54e-05	8.06e-05	6.83e-05	6.7e-05	6.18e-05	8.72e-05	0.975334	1.30451	0.783077	1.02097
1321	8	22	t	a	0.000145558	0.000132713	0.000151248	0.000129495	0.0001478	0.000145132	1.12404	0.897923	1.04214	1.02137
1808	13	16	g	c	0.000129048	0.000142613	0.000129436	0.000126466	0.000136564	0.000128821	1.02042	1.0443	1.00478	1.02316
1770	12	22	c	g	0.000104451	0.000124698	0.000117637	0.000101097	0.000114956	0.000123495	1.03318	1.08475	0.952564	1.0235
1469	10	12	a	c	0.000107147	0.000110555	0.000119067	0.000112078	0.000101991	0.000115506	0.956006	1.08397	1.03083	1.0236
2106	17	19	t	t	8.63e-05	7.54e-05	7.19e-05	6.63e-05	7.74e-05	9.02e-05	1.30175	0.97511	0.796708	1.02452
59	1	8	g	g	9.03e-05	9.33e-05	9.08e-05	0.000102233	7.61e-05	9.39e-05	0.883275	1.22727	0.967513	1.02602
1113	7	14	c	t	9.8e-05	0.000106783	9.51e-05	0.000110563	0.000105448	8.02e-05	0.886819	1.01266	1.1856	1.02836
1882	14	16	c	a	0.000142189	0.000166893	0.000159114	0.000158272	0.000158172	0.000140471	0.898382	1.05514	1.13271	1.02874
316	2	16	a	a	0.000188349	0.000162179	0.00016698	0.000150699	0.000184102	0.000174424	1.24984	0.880918	0.957322	1.02936
980	6	15	g	g	8.56e-05	9.24e-05	8.4e-05	7.38e-05	8.9e-05	9.42e-05	1.15911	1.03795	0.891977	1.02968
978	6	15	c	t	9.57e-05	9.43e-05	0.000108698	8.78e-05	8.69e-05	0.000118502	1.08932	1.08548	0.917267	1.03069
624	4	11	a	g	0.000129048	0.000137192	0.000141951	0.000148427	0.000146071	0.000110513	0.869436	0.939211	1.28447	1.03104
224	2	5	g	g	0.000106136	0.000102305	0.000110843	0.000101476	0.000101126	0.000106852	1.04593	1.01165	1.03736	1.03164
2009	15	22	c	c	0.000140504	0.000153693	0.000150175	0.000124951	0.000145639	0.000163772	1.12447	1.0553	0.916973	1.03225
741	5	6	a	g	0.000100071	0.000100183	0.000106195	0.000110184	0.000104151	8.65e-05	0.908215	0.961897	1.22703	1.03238
634	4	12	g	a	0.000125005	0.000119748	0.000117995	0.000109048	0.000119709	0.000123828	1.14632	1.00032	0.952891	1.03318
2016	15	22	t	g	0.000102093	0.000123755	0.000126576	0.000122301	0.000129649	9.65e-05	0.834767	0.954541	1.31123	1.03351
1205	8	9	t	g	0.000113212	0.00011857	0.000118352	0.000121544	0.00013181	9.32e-05	0.931449	0.899549	1.26982	1.03361
2220	19	23	g	t	0.000146232	0.000140492	0.000148029	0.000132146	0.000135267	0.000154452	1.1066	1.03862	0.958417	1.03455
1359	9	12	t	t	0.000114223	0.000111262	0.00011871	0.000127602	0.000117116	9.42e-05	0.895148	0.950013	1.26015	1.03511
1460	10	11	a	c	0.00012332	8.6e-05	0.000117995	0.000102612	9.59e-05	0.000117171	1.20181	0.896802	1.00703	1.03522
544	3	21	g	a	0.000129048	0.000116684	0.00010834	0.000110184	0.000119709	0.000112843	1.1712	0.974725	0.960097	1.03534
971	6	14	g	g	8.02e-05	7e-05	6.61e-05	6.13e-05	7.56e-05	7.56e-05	1.30734	0.92571	0.875423	1.03616
241	2	7	g	a	0.000139493	0.000126113	0.00013337	0.000138204	0.000116252	0.000131484	1.00933	1.08482	1.01434	1.03616
632	4	12	a	c	0.000118603	0.00012847	0.000125503	0.000130631	0.000115388	0.00011484	0.907922	1.11338	1.09285	1.03805
744	5	6	g	g	0.000113886	9.71e-05	0.000100474	9.54e-05	0.000111066	9.59e-05	1.19355	0.874421	1.04806	1.03868
412	3	6	t	a	0.000121298	0.000121398	0.000117279	0.000115864	0.000128353	0.000104189	1.0469	0.945818	1.12565	1.03946
1124	7	15	t	g	0.000122983	9.95e-05	0.000121213	0.00010299	0.000127488	0.000105187	1.19412	0.780274	1.15235	1.04225
548	3	21	t	c	0.000140841	0.000140963	0.000140163	0.000135175	0.000127488	0.000143134	1.04192	1.1057	0.979242	1.04228
364	2	21	c	a	0.000167796	0.00019023	0.000177349	0.000156757	0.000184966	0.000172427	1.07042	1.02846	1.02855	1.04247
542	3	21	c	c	0.000135113	0.000131299	0.000133012	0.000141233	0.000117549	0.000126158	0.956667	1.11697	1.05433	1.04266
1098	7	12	t	t	0.000148253	0.00013012	0.000131582	0.000131767	0.000118845	0.000144799	1.12512	1.09487	0.908722	1.0429
1445	9	22	g	c	0.000123657	0.00013342	0.000115492	0.000112078	0.000118845	0.000127157	1.10331	1.12264	0.908263	1.04474
1094	7	12	c	c	0.000112538	0.000100654	0.000105122	0.0001	0.000102855	0.000101858	1.12582	0.978605	1.03204	1.04549
1119	7	15	a	t	0.000139493	0.000150157	0.00013766	0.000134796	0.000134403	0.000139806	1.03485	1.11721	0.984654	1.04557
1381	9	15	g	c	0.000108158	0.000125641	0.000116922	0.000123437	0.000123167	9.42e-05	0.876219	1.02009	1.24118	1.04583
221	2	5	c	g	0.000106136	0.000128941	0.000117637	0.000113592	0.000111498	0.000112177	0.93436	1.15644	1.04867	1.04649
575	4	5	t	g	0.000150949	0.000139549	0.00013766	0.000143505	0.000127488	0.000138474	1.05187	1.0946	0.994122	1.04687
1755	12	20	t	g	0.000145895	0.000151571	0.00016555	0.000151456	0.000162061	0.000133148	0.963281	0.935269	1.24335	1.0473
495	3	15	t	t	7.78e-05	9.08e-05	8.87e-05	9.84e-05	7.91e-05	7.32e-05	0.790612	1.14754	1.21088	1.04968
445	3	10	g	a	9.54e-05	0.000107019	9.73e-05	8.63e-05	9.42e-05	0.000106519	1.10453	1.13594	0.913043	1.05117
1758	12	21	a	g	0.000161394	0.000161471	0.000141593	0.000137447	0.000155579	0.000149792	1.17423	1.03787	0.945268	1.05246
136	1	17	a	a	0.000133428	0.000105605	0.000111558	0.000120408	9.68e-05	0.000116172	1.10814	1.0909	0.960288	1.05311
1564	10	22	t	a	9.97e-05	0.000111262	0.000110843	9.47e-05	8.9e-05	0.000129487	1.0536	1.24977	0.856021	1.05313
1042	6	22	g	a	0.000124331	0.000137428	0.00012014	0.000125709	0.000125328	0.000111845	0.989039	1.09655	1.07417	1.05325
1793	13	15	a	g	0.000100745	0.000118098	0.000123715	0.000107534	0.00012576	9.62e-05	0.936867	0.939078	1.28603	1.05399
249	2	8	c	t	0.000115907	0.000111734	0.000128364	0.000117757	0.000119277	0.00010319	0.98429	0.936755	1.24396	1.055
1057	7	8	c	a	0.000108495	0.000116684	0.000104407	0.00011132	0.000102855	9.89e-05	0.974616	1.13445	1.05608	1.05505
2181	18	23	c	t	0.000170828	0.000172079	0.000158756	0.000181369	0.000143911	0.000154452	0.941884	1.19574	1.02787	1.05516
1004	6	18	c	g	9.57e-05	8.58e-05	8.69e-05	8.97e-05	9.08e-05	7.52e-05	1.06634	0.94545	1.15497	1.05559
959	6	13	c	c	0.000109505	0.000129413	0.000110843	9.92e-05	0.000125328	0.000107517	1.10384	1.0326	1.03094	1.05579
1286	8	18	t	g	9.54e-05	8.6e-05	9.23e-05	8.48e-05	8.34e-05	9.09e-05	1.12425	1.03155	1.01515	1.05698
1762	12	21	t	a	0.000184306	0.000181037	0.000174489	0.000189699	0.000144775	0.000183412	0.971571	1.25047	0.95135	1.0578
803	5	13	a	c	0.000138145	0.000149449	0.000129436	0.000144641	0.000117549	0.000136144	0.955093	1.27138	0.950731	1.05907
105	1	13	g	g	8.02e-05	8.34e-05	8.55e-05	6.13e-05	8.6e-05	9.49e-05	1.30734	0.970302	0.900794	1.05948
212	2	4	c	g	0.000126352	0.000118098	0.000120497	0.000126466	0.000111498	0.000107184	0.999102	1.05919	1.12421	1.06083
973	6	15	a	c	0.000183969	0.000196123	0.000195227	0.000162058	0.000192745	0.000189403	1.1352	1.01753	1.03075	1.06116
1740	12	19	a	t	0.00010243	9.99e-05	9.83e-05	8.03e-05	0.000104584	0.00010319	1.27604	0.955668	0.952891	1.06153
1091	7	12	a	c	0.000120961	0.000131534	0.000121213	0.000111699	0.000134403	0.00010785	1.08292	0.978657	1.1239	1.06183
408	3	6	c	g	8.73e-05	7.38e-05	7.04e-05	5.79e-05	8.51e-05	8.65e-05	1.50638	0.866632	0.813889	1.0623
1121	7	15	c	g	0.000105462	0.000116212	9.8e-05	9.31e-05	0.00010588	0.000101858	1.13223	1.09758	0.961837	1.06388
794	5	12	a	c	0.00014859	0.000146149	0.000128364	0.000143883	0.000136564	0.000117171	1.03271	1.07019	1.09553	1.06614
2254	21	22	c	a	0.000167796	0.000159821	0.000151248	0.000148048	0.000161629	0.000140139	1.13339	0.988814	1.07927	1.06716
444	3	10	c	t	0.000101419	8.44e-05	7.15e-05	7.76e-05	8.3e-05	8.12e-05	1.30659	1.01704	0.880466	1.06803
322	2	16	g	a	0.000149601	0.000155343	0.000141951	0.000139718	0.000133106	0.000146796	1.07073	1.16706	0.966995	1.06826
1729	12	18	a	c	0.000163079	0.000158878	0.000142666	0.000151078	0.000152122	0.000131817	1.07944	1.04442	1.08231	1.06872
395	3	4	t	g	0.000121972	0.000106783	0.000100117	0.000105262	0.000104151	9.75e-05	1.15875	1.02527	1.02651	1.07018
1103	7	13	c	c	0.000120624	0.000129413	0.00011871	0.000114728	0.000124463	0.000105853	1.05139	1.03977	1.12146	1.07087
579	4	6	a	g	0.00013208	0.000113384	0.000129436	0.000124194	0.00011193	0.000113509	1.0635	1.01298	1.14032	1.07227
942	6	11	c	g	9.77e-05	9.69e-05	9.3e-05	0.000101476	8.9e-05	7.96e-05	0.962916	1.08826	1.16855	1.07324
1807	13	16	g	a	0.000144547	0.000124934	0.00012157	0.000123437	0.000147368	0.000101193	1.17102	0.84777	1.20137	1.07339
252	2	8	g	t	0.000109168	0.000110083	0.000109771	0.000108291	9.55e-05	0.000103523	1.0081	1.15261	1.06035	1.07369
487	3	15	c	c	0.000117255	0.00012187	0.000107268	0.00012268	0.000108905	9.35e-05	0.955783	1.11904	1.1468	1.07387
1788	13	14	c	t	0.000101082	0.000104662	0.000100474	7.95e-05	0.000101559	0.000109182	1.27124	1.03056	0.920248	1.07401
1884	14	16	c	t	0.000155329	0.000161236	0.000156253	0.00014767	0.000137428	0.000156116	1.05187	1.17324	1.00088	1.07533
1077	7	10	c	t	9.6e-05	0.000105605	0.00011871	9.16e-05	9.59e-05	0.00011018	1.04798	1.10073	1.07741	1.07538
1473	10	12	g	t	9.94e-05	0.000105369	9.33e-05	9.81e-05	9.59e-05	8.36e-05	1.01355	1.09828	1.11696	1.07626
1449	9	22	t	g	0.000132754	0.000123755	0.000130152	0.000112078	0.000126624	0.000121831	1.18448	0.977346	1.0683	1.07671
1763	12	21	t	c	0.000174198	0.000174908	0.000158756	0.000155243	0.000170705	0.000146463	1.1221	1.02462	1.08393	1.07689
2238	20	22	c	g	0.000157688	0.000161707	0.000154466	0.000146155	0.000164222	0.000131817	1.07891	0.984685	1.17182	1.07847
1022	6	20	c	c	0.000151286	0.000166186	0.000174131	0.000137825	0.000154715	0.00016344	1.09767	1.07414	1.06542	1.07908
1886	14	16	g	c	0.000135787	0.00013342	0.000132297	0.000128738	0.000118845	0.000124827	1.05475	1.12264	1.05985	1.07908
1206	8	9	t	t	0.000105125	9.43e-05	9.73e-05	9.16e-05	9.21e-05	9.12e-05	1.14727	1.02432	1.06633	1.07931
1769	12	22	c	c	0.000160046	0.000150392	0.000161259	0.000130631	0.000155147	0.000154452	1.22518	0.969355	1.04407	1.07954
1036	6	22	a	a	0.000153308	0.000156521	0.00016555	0.00015032	0.00014175	0.00014846	1.01987	1.10421	1.11511	1.07973
765	5	8	t	t	0.000107484	9.99e-05	0.000101904	7.88e-05	0.000108473	0.000106852	1.36475	0.921401	0.953701	1.07995
1477	10	13	a	a	0.000124331	0.00011857	0.000104407	0.000120786	0.000106312	9.52e-05	1.02934	1.11529	1.0967	1.08045
1446	9	22	g	g	0.000116581	0.000110791	0.000112631	0.000113971	9.51e-05	0.000106852	1.0229	1.16528	1.05409	1.08076
1753	12	20	t	a	0.000182621	0.000198245	0.000186288	0.000157893	0.000176323	0.000193731	1.15661	1.12433	0.961584	1.08084
535	3	20	g	a	0.00015196	0.000151335	0.000138018	0.000131767	0.000136132	0.000141137	1.15325	1.11168	0.977898	1.08094
1083	7	11	a	g	0.000137471	0.000137192	0.000129436	0.000132146	0.000110202	0.000134813	1.0403	1.24491	0.960121	1.08178
1384	9	15	t	c	0.000159709	0.000147328	0.000153035	0.000159786	0.000116684	0.000154785	0.999519	1.26262	0.988697	1.08361
979	6	15	g	c	0.000125005	0.000136249	0.000135157	0.000113971	0.000124463	0.000127157	1.09681	1.09469	1.06292	1.08481
846	5	17	t	t	6.91e-05	8.58e-05	7.51e-05	6.63e-05	6.61e-05	8.19e-05	1.04242	1.29768	0.916973	1.08569
945	6	11	g	g	0.000111864	0.000113384	9.94e-05	9.5e-05	9.51e-05	0.000111512	1.17704	1.19256	0.891399	1.087
1638	11	18	g	t	9.3e-05	0.000115269	0.000103335	9.16e-05	0.000108041	8.75e-05	1.01489	1.0669	1.18036	1.08738
981	6	15	g	t	9.91e-05	9.22e-05	9.87e-05	8.1e-05	8.73e-05	0.000100194	1.22253	1.0558	0.984952	1.08776
476	3	13	t	c	9.5e-05	8.42e-05	0.000103692	8.82e-05	8.47e-05	8.69e-05	1.07701	0.993502	1.19352	1.08801
2177	18	22	t	c	0.000136798	0.000138842	0.0001348	0.000119272	0.000135267	0.000123495	1.14694	1.02643	1.09154	1.0883
403	3	5	t	a	7.92e-05	8.7e-05	0.000115134	8.6e-05	0.000101126	7.76e-05	0.921228	0.860136	1.48447	1.08861
574	4	5	t	a	0.00013208	0.000130592	0.000125861	0.000122301	0.000117981	0.000116505	1.07996	1.10689	1.08031	1.08905
1341	9	10	t	t	0.000107484	0.000111026	9.23e-05	8.86e-05	9.46e-05	0.000104521	1.21311	1.1731	0.882597	1.0896
470	3	13	c	c	9.37e-05	0.000100183	0.000102619	9.43e-05	8.21e-05	9.72e-05	0.993506	1.22009	1.05577	1.08979
1655	11	20	g	c	0.00015196	0.000155107	0.000134442	0.000128738	0.000140453	0.000136144	1.18038	1.10433	0.987499	1.09074
2223	19	23	t	t	0.000146569	0.000129884	0.000141593	0.000124951	0.000119277	0.000140139	1.17301	1.08893	1.01038	1.09077
1227	8	12	a	t	0.000164764	0.000157228	0.000160544	0.000140476	0.000160765	0.000143134	1.1729	0.978002	1.12163	1.09084
1495	10	15	a	c	0.000163416	0.000176086	0.000163047	0.000144641	0.000177619	0.00014147	1.1298	0.991369	1.15252	1.09123
751	5	7	g	a	0.000147917	0.000156757	0.00015232	0.000141612	0.000133971	0.000143134	1.04452	1.17008	1.06418	1.09293
965	6	14	a	g	0.000100745	9.92e-05	9.9e-05	7.61e-05	9.9e-05	0.000103856	1.32373	1.00277	0.953669	1.09339
215	2	4	g	g	0.000134102	0.000128234	0.000123715	0.000105641	0.000122735	0.000127822	1.26942	1.04481	0.96787	1.09403
2216	19	23	a	c	0.000163079	0.000162886	0.000143381	0.000136311	0.000146936	0.000146463	1.19638	1.10855	0.978958	1.09463
1323	8	22	t	g	0.000119614	0.000122341	0.000120497	0.000102612	0.000108473	0.000120499	1.16569	1.12785	0.999985	1.09784
1592	11	13	g	c	0.000108495	0.000108905	0.000112274	0.000115485	8.21e-05	0.000109182	0.939466	1.32631	1.02832	1.09803
253	2	9	a	c	0.0001277	0.00013012	0.000107625	0.000122301	0.000102855	0.000109182	1.04415	1.26508	0.985746	1.09833
1726	12	17	t	a	0.000137808	0.000127291	0.000130867	0.000120786	0.000111066	0.000129487	1.14093	1.14609	1.01066	1.09922
449	3	10	t	g	9.2e-05	9.57e-05	9.3e-05	8.56e-05	8.64e-05	8.32e-05	1.07493	1.10727	1.11713	1.09978
1347	9	11	g	g	0.000104788	0.000102776	8.55e-05	7.8e-05	9.51e-05	9.75e-05	1.34344	1.08099	0.876199	1.10021
603	4	8	t	t	0.000118266	0.000113384	0.000111916	0.000107913	8.6e-05	0.000126158	1.09594	1.3184	0.88711	1.10049
1790	13	14	g	g	7.14e-05	7.47e-05	8.87e-05	6.93e-05	6.57e-05	7.82e-05	1.03088	1.13755	1.13359	1.10068
1385	9	15	t	g	8.93e-05	7.94e-05	9.05e-05	9.54e-05	7.09e-05	7.26e-05	0.935773	1.12084	1.24663	1.10108
1109	7	14	a	g	9.13e-05	0.000110555	0.000116564	9.84e-05	0.000108473	8.59e-05	0.927515	1.01919	1.35728	1.10133
1823	13	18	c	g	9.7e-05	9.69e-05	9.65e-05	7.99e-05	8.73e-05	9.85e-05	1.21461	1.10981	0.979816	1.10141
658	4	15	a	c	0.000187338	0.000175379	0.000180567	0.000195757	0.000140885	0.00016344	0.956994	1.24484	1.1048	1.10221
1387	9	16	c	a	0.000147243	0.000146621	0.000141236	0.00012268	0.000160765	0.000118169	1.20022	0.91202	1.1952	1.10248
139	1	17	g	a	0.000116581	0.000106076	0.000106195	9.66e-05	0.000112795	9.15e-05	1.20743	0.940435	1.1601	1.10265
1353	9	12	c	t	0.000113212	0.000114091	0.000109413	0.000114728	8.51e-05	0.000111512	0.986783	1.3401	0.98118	1.10269
975	6	15	a	t	0.000150275	0.000141671	0.000147672	0.000132146	0.000132674	0.000133814	1.13719	1.06781	1.10356	1.10285
1118	7	15	a	g	0.000154655	0.000158407	0.000152678	0.000136311	0.000140021	0.000145797	1.13458	1.13131	1.04719	1.10436
1224	8	11	t	g	0.000100408	0.000109141	0.000117637	8.94e-05	8.99e-05	0.000120499	1.12365	1.21416	0.976247	1.10468
1084	7	11	c	a	0.000163753	0.0001544	0.000157684	0.000149184	0.000123599	0.000162774	1.09765	1.2492	0.968728	1.10519
1614	11	16	a	t	0.000208229	0.000186694	0.000200233	0.000185913	0.000176323	0.000176089	1.12004	1.05882	1.13712	1.10532
1339	9	10	t	a	0.000130733	0.000115269	0.000118352	0.000104505	0.000111066	0.00011484	1.25097	1.03784	1.03058	1.10647
1494	10	14	t	t	9.5e-05	0.000104898	0.000106195	8.63e-05	8.82e-05	0.00010319	1.10062	1.18983	1.02912	1.10653
1043	6	22	g	c	0.000135787	0.000128706	0.000132297	0.000137068	0.000117981	0.000106852	0.990653	1.0909	1.23814	1.10657
2071	16	22	a	a	0.000195425	0.000194944	0.000184858	0.000168874	0.000174162	0.000176421	1.15723	1.11933	1.04782	1.10812
209	2	4	a	g	0.000140841	0.000131534	0.00013337	0.000133281	0.000122735	0.000111512	1.05672	1.0717	1.19601	1.10814
231	2	6	c	g	0.000110179	0.000108669	9.12e-05	8.71e-05	0.000101991	9.15e-05	1.26516	1.06548	0.996047	1.1089
1112	7	14	c	g	8.02e-05	9.12e-05	8.19e-05	7.23e-05	8.69e-05	6.99e-05	1.10884	1.0502	1.17135	1.11013
1182	7	22	a	g	0.00013545	0.000127999	0.000125503	0.000113971	0.000122735	0.000114175	1.18846	1.04289	1.09922	1.11019
327	2	17	a	t	0.000119951	0.000134127	0.000111916	9.92e-05	0.000143046	9.45e-05	1.20913	0.93765	1.18385	1.11021
1074	7	10	a	t	0.000112201	0.000123284	0.000128721	0.000110563	0.000109337	0.000108183	1.01481	1.12756	1.18985	1.11074
359	2	20	g	c	0.000174535	0.000163829	0.000156253	0.000151078	0.000130946	0.000167434	1.15527	1.25112	0.933224	1.1132
966	6	14	a	t	0.000117592	0.000124698	0.000132297	0.000116621	0.000101559	0.000119833	1.00832	1.22785	1.10401	1.11339
238	2	7	c	a	0.000146569	0.000145206	0.000140878	0.000135932	0.000108905	0.000151456	1.07825	1.33333	0.930159	1.11391
1637	11	18	g	g	9.64e-05	8.75e-05	9.19e-05	9.43e-05	8.47e-05	7.12e-05	1.0221	1.03246	1.29001	1.11485
580	4	6	g	a	0.000138482	0.000139313	0.000155181	0.000121165	0.000127488	0.000139806	1.14292	1.09275	1.10997	1.11522
368	2	21	g	c	0.000179252	0.000172079	0.000176992	0.000146913	0.000164222	0.000163772	1.22013	1.04784	1.08072	1.11623
1328	8	23	g	c	0.000135113	0.000144499	0.000159829	0.000136311	0.000144775	0.000117503	0.991213	0.998096	1.36021	1.11651
455	3	11	g	c	0.000109168	0.000117155	0.000120855	0.000113971	0.00010977	9.12e-05	0.957863	1.06728	1.32507	1.11674
1955	15	16	c	c	0.00016072	0.000160529	0.000149102	0.000143126	0.000162061	0.000120499	1.12293	0.990541	1.23737	1.11695
719	4	21	t	c	0.0001651	0.000171843	0.000169125	0.00016698	0.000157308	0.000133148	0.988741	1.0924	1.2702	1.11712
1099	7	13	a	a	0.000145895	0.000135542	0.000141951	0.000133281	0.00012187	0.000123495	1.09464	1.11218	1.14945	1.11876
1064	7	9	a	g	0.000139493	0.000139313	0.000133727	0.000156	0.00011582	0.000106186	0.894187	1.20284	1.25937	1.1188
976	6	15	c	c	0.000148253	0.000169486	0.000165907	0.000153349	0.000136564	0.000144133	0.966769	1.24108	1.15107	1.11964
802	5	13	a	a	0.000148927	0.0001511	0.000158399	0.000129495	0.000136132	0.000144133	1.15006	1.10995	1.09898	1.11966
23	1	4	g	g	0.000103777	9.64e-05	9.01e-05	8.22e-05	9.72e-05	8.16e-05	1.26304	0.991511	1.10486	1.1198
1444	9	22	g	a	0.000125005	0.000128941	0.000128721	0.000110563	0.000106312	0.000126491	1.13062	1.21286	1.01763	1.12037
1336	9	10	g	a	0.000105125	0.000114798	0.00012014	0.000101097	0.000100262	0.000101858	1.03984	1.14498	1.17948	1.12143
58	1	8	g	a	0.000110516	0.000116684	0.000127649	0.000113971	0.000112363	9.39e-05	0.969689	1.03846	1.35985	1.12267
500	3	16	g	c	0.000167796	0.000151571	0.000130867	0.000127602	0.000145639	0.000128821	1.315	1.04073	1.01588	1.12387
324	2	16	g	t	0.000175546	0.000174672	0.000173059	0.000169631	0.000164654	0.000135478	1.03487	1.06084	1.27739	1.12437
977	6	15	c	g	9.5e-05	9.15e-05	9.37e-05	8.44e-05	8.6e-05	7.89e-05	1.1253	1.06349	1.18748	1.12542
404	3	5	t	g	0.000105799	0.000105369	9.33e-05	0.000104883	8.6e-05	8.16e-05	1.00873	1.22521	1.14432	1.12609
1896	14	17	g	t	9.5e-05	9.69e-05	8.72e-05	7.12e-05	9.38e-05	8.62e-05	1.3348	1.03309	1.01196	1.12662
1062	7	8	t	t	0.0001277	0.000127763	0.000136945	0.000114728	0.000117549	0.000115839	1.11307	1.08689	1.1822	1.12739
306	2	14	g	t	0.00010681	0.000103719	0.000107983	9.58e-05	9.42e-05	9.25e-05	1.11497	1.10091	1.1669	1.1276
453	3	11	c	g	8.69e-05	0.000109612	9.19e-05	8.1e-05	8.17e-05	9.49e-05	1.07283	1.34199	0.968636	1.12782
2234	20	22	a	c	0.000188686	0.000206023	0.000186646	0.000173039	0.00018972	0.000154452	1.09043	1.08593	1.20844	1.12827
398	3	5	c	g	8.39e-05	9.5e-05	8.44e-05	7.76e-05	7.69e-05	7.89e-05	1.08086	1.23493	1.06964	1.12848
1041	6	22	c	g	0.000129048	0.000129177	0.000123	0.000109427	0.000122302	0.000106852	1.1793	1.05621	1.15113	1.12888
2230	20	21	g	a	0.000124331	0.000134363	0.000149102	0.000109427	0.000119709	0.00013215	1.1362	1.12241	1.12828	1.12896
229	2	6	c	a	0.000175546	0.000166422	0.000145169	0.000145019	0.000142614	0.0001438	1.2105	1.16694	1.00952	1.12898
1523	10	18	a	g	0.000126689	0.000134599	0.000110128	0.000120029	0.000114523	9.52e-05	1.05549	1.1753	1.1568	1.12919
909	6	7	g	t	0.000130396	0.000156757	0.000131582	0.000142369	0.000127921	0.00010552	0.9159	1.22542	1.24698	1.12944
907	6	7	g	a	0.000144884	0.000143556	0.000138018	0.000125709	0.000114956	0.000139806	1.15254	1.2488	0.987212	1.12952
330	2	17	c	t	0.000122309	0.000134127	0.000114776	0.000115107	0.000106744	0.000107184	1.06257	1.25653	1.07083	1.12998
2215	19	23	a	a	0.000137471	0.000139313	0.00013337	0.000112456	0.000115388	0.000138807	1.22244	1.20735	0.960827	1.13021
1183	7	22	c	a	0.000179926	0.000163829	0.000165907	0.000150699	0.000158604	0.000142469	1.19394	1.03294	1.16452	1.13047
722	4	22	a	c	0.000174872	0.000185987	0.000183785	0.000162437	0.000156443	0.000163107	1.07655	1.18884	1.12678	1.13073
1464	10	11	g	g	9.77e-05	9.66e-05	9.3e-05	7.23e-05	9.64e-05	8.95e-05	1.35111	1.00285	1.03823	1.13073
1610	11	15	g	g	9.84e-05	0.000108669	0.000107268	9.16e-05	0.000105448	8.32e-05	1.07372	1.03055	1.289	1.13109
660	4	15	a	t	0.000116244	0.000158407	0.000145527	0.000119272	0.000110634	0.000147462	0.974616	1.43181	0.986877	1.1311
1738	12	19	a	a	0.000156677	0.000129413	0.000127291	0.000121165	0.000117981	0.000126824	1.29309	1.0969	1.00368	1.13122
2240	20	22	g	c	0.000128711	0.000133184	0.000113704	0.000117757	0.00012576	9.15e-05	1.09302	1.05904	1.24213	1.1314
1115	7	14	t	g	0.000127363	0.000114798	0.000123	9.88e-05	0.000119709	0.000107184	1.28877	0.958972	1.14756	1.13177
271	2	11	a	a	0.000187675	0.000179387	0.000166623	0.00016433	0.00015385	0.000153121	1.14206	1.16598	1.08818	1.13207
1346	9	11	g	c	0.000116581	0.000110791	0.000115134	9.13e-05	0.000112795	0.000101193	1.27757	0.982232	1.13777	1.13252
628	4	11	t	a	0.000149938	0.000139785	0.000126576	0.000115485	0.000139589	0.000115173	1.29833	1.0014	1.099	1.13291
1847	13	21	a	c	0.000192393	0.000199423	0.000201663	0.00018932	0.000162061	0.000174424	1.01623	1.23054	1.15617	1.13431
880	5	21	t	a	0.000152634	0.000134835	0.000162332	0.000140476	0.000120142	0.000135811	1.08655	1.1223	1.19528	1.13471
1386	9	15	t	t	0.000126689	0.000101833	0.00011871	0.000101476	8.56e-05	0.000122829	1.24847	1.19008	0.96646	1.135
365	2	21	c	c	0.000185317	0.000194473	0.00019344	0.000177582	0.00016984	0.000158779	1.04355	1.14503	1.21829	1.13563
1647	11	19	g	t	0.00011119	0.000112441	0.000117279	0.000122301	8.73e-05	9.69e-05	0.909152	1.28802	1.21075	1.13597
947	6	12	a	c	0.000163416	0.000134599	0.000131939	0.000121922	0.000119277	0.000140471	1.34033	1.12845	0.939261	1.13601
1883	14	16	c	c	0.000145895	0.000129177	0.000143024	0.00012268	0.00011582	0.000129487	1.18924	1.11533	1.10454	1.13637
1199	8	9	a	g	0.000112538	0.00012847	0.000129794	9.73e-05	0.000117116	0.000111512	1.15648	1.09694	1.16395	1.13912
446	3	10	g	g	8.59e-05	8.7e-05	8.55e-05	7.04e-05	9.38e-05	6.72e-05	1.21998	0.92752	1.27092	1.13947
1059	7	8	c	t	0.000112875	0.000122105	9.51e-05	0.000104505	9.9e-05	8.59e-05	1.08009	1.23382	1.10748	1.14046
2105	17	19	t	g	7.88e-05	8.13e-05	8.69e-05	7e-05	6.87e-05	7.79e-05	1.12556	1.18353	1.11548	1.14152
783	5	10	t	t	8.83e-05	9.48e-05	9.3e-05	8.18e-05	7.95e-05	8.06e-05	1.07938	1.19169	1.15406	1.14171
2236	20	22	c	a	0.000208566	0.000184572	0.000183785	0.000158272	0.000179348	0.00017043	1.31777	1.02913	1.07836	1.14175
235	2	7	a	a	0.00014758	0.000174672	0.000179495	0.000135175	0.000168112	0.000138474	1.09177	1.03902	1.29623	1.14234
2241	20	22	g	g	0.000128711	0.000127763	0.000124431	0.000123437	9.68e-05	0.000116838	1.04273	1.3198	1.06499	1.1425
1086	7	11	c	g	0.000105125	0.00012187	0.000126218	9.09e-05	0.00012187	9.92e-05	1.15683	0.999996	1.27242	1.14308
432	3	8	t	t	9.33e-05	9.52e-05	0.000101547	8.67e-05	8.56e-05	8.19e-05	1.07639	1.11294	1.2401	1.14314
2217	19	23	a	t	0.000140167	0.000134363	0.000138018	0.000114728	0.000127488	0.000119501	1.22173	1.05392	1.15496	1.14354
367	2	21	g	a	0.000145895	0.000168307	0.000186288	0.000160165	0.000155147	0.00012982	0.910904	1.08483	1.43498	1.14357
362	2	21	a	c	0.00019711	0.000209088	0.00017878	0.000179854	0.000149961	0.000190069	1.09594	1.39428	0.940603	1.14361
940	6	11	c	a	0.00013545	0.000151807	0.000150175	0.000135175	0.000126192	0.000122164	1.00203	1.20298	1.22929	1.14477
258	2	9	c	t	0.000108158	0.000127056	0.000122285	0.000112078	9.42e-05	0.000108849	0.965025	1.34862	1.12344	1.14569
1326	8	23	a	t	0.000183632	0.000185515	0.000205954	0.000171146	0.000165951	0.000165104	1.07296	1.11789	1.24742	1.14609
1313	8	21	t	c	0.000150275	0.000154871	0.000146242	0.000138582	0.000120574	0.000136477	1.08437	1.28445	1.07155	1.14679
1105	7	13	t	a	0.000157014	0.000147564	0.000146242	0.000131388	0.000127056	0.000134813	1.19504	1.16141	1.08478	1.14707
1037	6	22	a	c	0.000194414	0.000171136	0.000195585	0.000173039	0.000178052	0.000144133	1.12353	0.961161	1.35697	1.14722
620	4	10	t	g	0.000127363	0.000121634	0.00012157	0.000106398	0.000101991	0.000115173	1.19705	1.1926	1.05554	1.14839
1007	6	18	g	g	8.15e-05	8.39e-05	8.08e-05	7.27e-05	8.08e-05	6.26e-05	1.1216	1.0384	1.29129	1.15043
1208	8	10	a	g	0.000124331	0.000114798	0.000103335	0.000104883	9.72e-05	9.52e-05	1.18542	1.1806	1.08544	1.15048
2219	19	23	g	c	0.000145895	0.000145678	0.000125146	0.000110942	0.000127921	0.000125159	1.31506	1.13882	0.999891	1.15126
2224	20	21	a	a	0.000219011	0.000253168	0.000229553	0.000222641	0.000190152	0.000201387	0.983696	1.3314	1.13986	1.15165
709	4	20	t	a	0.000208903	0.000203902	0.000214893	0.000170767	0.000196635	0.00017975	1.22332	1.03696	1.19551	1.15193
1214	8	10	t	g	9.13e-05	9.55e-05	0.000100474	7.65e-05	8.17e-05	9.15e-05	1.19383	1.16883	1.0976	1.15342
1338	9	10	g	t	8.12e-05	9.76e-05	0.000101547	7.27e-05	9.03e-05	8.02e-05	1.11697	1.08047	1.26582	1.15442
1481	10	13	g	c	0.000107484	0.000124227	0.000124073	0.000121544	8.12e-05	0.000118169	0.884323	1.52901	1.04996	1.15443
820	5	15	a	c	0.0001806	0.00019188	0.000209172	0.000157136	0.000187127	0.000162108	1.14932	1.0254	1.29033	1.15502
1859	13	22	c	c	0.000158362	0.000178208	0.000171628	0.000143505	0.000145207	0.000151123	1.10353	1.22727	1.13568	1.15549
2231	20	21	g	c	0.000154655	0.000181272	0.000186288	0.000162437	0.000143046	0.000149126	0.952095	1.26723	1.2492	1.15617
2218	19	23	g	a	0.000158025	0.000169486	0.000156253	0.000132524	0.000130946	0.000158779	1.19242	1.29432	0.984091	1.15695
2222	19	23	t	c	0.000143199	0.000129177	0.000132654	0.000118893	0.000110202	0.000121165	1.20444	1.17219	1.09483	1.15715
1372	9	14	g	c	8.22e-05	9.22e-05	9.19e-05	8.22e-05	7e-05	7.96e-05	1.00059	1.31649	1.15507	1.15738
582	4	6	g	g	0.000107147	0.000122813	0.000121928	8.71e-05	0.00010977	0.000108516	1.23034	1.11882	1.12359	1.15758
1672	11	22	g	a	0.000138819	0.000149685	0.000153035	0.000118136	0.000123167	0.000141137	1.17508	1.21531	1.0843	1.15823
651	4	14	a	t	0.000138482	0.000159821	0.000140878	0.000127602	0.000134835	0.000116838	1.08527	1.18531	1.20576	1.15878
1599	11	14	c	t	0.000112538	0.000128941	0.000119067	9.16e-05	0.000116252	0.000104521	1.22816	1.10915	1.13917	1.15883
419	3	7	g	c	9.54e-05	9.76e-05	0.000109771	7.57e-05	9.29e-05	9.39e-05	1.25916	1.05031	1.1694	1.15962
1888	14	16	t	a	0.00015196	0.000140728	0.000146242	0.000120029	0.000118845	0.000142136	1.26603	1.18413	1.02889	1.15968
501	3	16	g	t	0.000141515	0.000122105	0.000116207	0.000111699	9.64e-05	0.000122829	1.26693	1.26701	0.946083	1.16001
969	6	14	c	t	9.77e-05	0.000116919	0.000107983	8.48e-05	8.99e-05	0.000104854	1.15206	1.30069	1.02984	1.16086
1056	7	8	a	t	0.000122309	0.00012022	0.000131224	0.000104126	0.000120574	9.99e-05	1.17462	0.997063	1.31407	1.16192
491	3	15	g	g	0.000105799	8.86e-05	0.000110128	8.86e-05	7.52e-05	9.89e-05	1.19409	1.17868	1.11395	1.16224
450	3	10	t	t	8.49e-05	8.09e-05	8.8e-05	6.93e-05	7.43e-05	7.42e-05	1.22539	1.08773	1.18496	1.16603
443	3	10	c	g	7.61e-05	8.18e-05	7.37e-05	6.89e-05	7.17e-05	5.86e-05	1.105	1.14019	1.25726	1.16749
932	6	10	c	g	0.000104788	0.000117862	8.76e-05	9.01e-05	9.21e-05	8.26e-05	1.16281	1.2804	1.06117	1.16813
1207	8	10	a	a	0.000138482	0.000144264	0.00015089	0.000116621	0.000117981	0.000137808	1.18745	1.22277	1.09493	1.16838
636	4	12	g	t	0.000144884	0.00013837	0.000121928	0.000121544	0.000113227	0.000111512	1.19203	1.22206	1.09341	1.16917
1487	10	14	a	g	0.000101419	9.74e-05	0.000119425	8.86e-05	9.72e-05	8.75e-05	1.14466	1.00121	1.36415	1.17001
1145	7	18	a	g	9.84e-05	0.000106312	9.08e-05	9.62e-05	7.17e-05	8.99e-05	1.023	1.48192	1.01051	1.17181
835	5	16	t	a	0.000134776	0.000149921	0.00013623	0.000127602	0.000119277	0.000113176	1.05622	1.25691	1.2037	1.17228
1080	7	10	t	t	0.000131743	0.000127527	0.00012157	0.000106019	0.00010588	0.000113176	1.24264	1.20445	1.07417	1.17375
333	2	17	g	t	8.49e-05	9.31e-05	9.69e-05	9.81e-05	6.61e-05	7.76e-05	0.865816	1.40819	1.24935	1.17445
1739	12	19	a	g	0.00013983	0.000127527	0.000124788	0.000117379	0.000130946	9.15e-05	1.19127	0.973893	1.36322	1.17613
1337	9	10	g	g	0.000117929	9.57e-05	9.26e-05	7.61e-05	8.95e-05	0.000101858	1.54952	1.06982	0.909182	1.17618
1186	7	22	t	a	0.000194414	0.000212388	0.000193082	0.000169631	0.000191449	0.000151123	1.1461	1.10937	1.27764	1.17771
361	2	21	a	a	0.000219011	0.00021946	0.000194155	0.000169631	0.000187559	0.000180749	1.2911	1.17008	1.07417	1.17845
415	3	7	c	a	0.000113212	0.000130356	0.00012157	9.69e-05	0.000110202	0.000102524	1.16795	1.18288	1.18577	1.17887
539	3	20	t	c	0.000137134	0.000134599	0.000131582	0.00010299	0.00011582	0.000125825	1.33153	1.16214	1.04575	1.17981
1218	8	11	a	g	0.000143873	0.000141671	0.000165907	0.000113214	0.000134835	0.000136144	1.27081	1.05069	1.21862	1.18004
237	2	7	a	t	0.000203849	0.000187401	0.000188076	0.000163194	0.000164654	0.000163107	1.24912	1.13815	1.15309	1.18012
718	4	21	t	a	0.000178578	0.000181744	0.00019773	0.000159029	0.000148232	0.000165437	1.12293	1.22607	1.1952	1.1814
1441	9	22	c	a	0.000168133	0.000165479	0.000155538	0.000132146	0.00013786	0.000145132	1.27233	1.20034	1.0717	1.18146
1492	10	14	t	c	9.06e-05	9.52e-05	0.000104407	7.95e-05	7.04e-05	9.89e-05	1.13988	1.35192	1.05608	1.18263
805	5	13	g	a	0.000134102	0.000134835	0.000138733	0.000124194	0.000125328	9.95e-05	1.07978	1.07586	1.3939	1.18318
1619	11	16	g	c	0.000176893	0.000185987	0.000193797	0.000134039	0.000162061	0.000178752	1.31972	1.14763	1.08417	1.18384
1226	8	12	a	c	0.000137808	0.000144971	0.00015089	0.000110942	0.000129649	0.000126491	1.24217	1.11818	1.19289	1.18441
923	6	9	c	g	0.000102767	0.000114562	9.51e-05	8.07e-05	0.000103719	8.09e-05	1.27422	1.10454	1.17584	1.18487
318	2	16	a	t	0.000218337	0.000227474	0.000218111	0.000166602	0.000208303	0.000188738	1.31053	1.09204	1.15563	1.18607
972	6	14	g	t	9.4e-05	9.33e-05	0.000110128	7.38e-05	7.52e-05	0.00010552	1.27319	1.24137	1.04367	1.18608
684	4	17	t	t	0.000114896	0.000115269	0.000118352	8.78e-05	8.9e-05	0.000123828	1.30795	1.29479	0.955779	1.18617
356	2	20	c	c	0.00016847	0.000177265	0.000183785	0.000144262	0.000176323	0.000132483	1.1678	1.00534	1.38724	1.1868
1745	12	19	t	g	0.000130059	0.000116448	0.00013623	0.000102233	0.00011582	0.000106186	1.27218	1.00542	1.28294	1.18685
1954	15	16	c	a	0.000159709	0.000158643	0.000148387	0.000121922	0.000130513	0.000143134	1.30993	1.21553	1.0367	1.18738
1349	9	11	t	c	0.000126689	0.000115505	0.000125503	9.77e-05	0.000105448	0.000107184	1.29686	1.09538	1.17091	1.18772
1480	10	13	g	a	0.000105799	0.000112676	9.3e-05	0.000101476	7.69e-05	8.79e-05	1.04261	1.46475	1.05789	1.18842
2078	16	22	t	c	0.000246303	0.00025529	0.000249576	0.000202573	0.000224725	0.000205381	1.21587	1.13601	1.21519	1.18902
1203	8	9	g	t	0.000104451	0.000100419	9.05e-05	8.52e-05	8.34e-05	7.96e-05	1.22604	1.20395	1.13709	1.18903
928	6	10	a	a	0.000151286	0.000150864	0.000151605	0.000113971	0.000124031	0.000148127	1.32741	1.21634	1.02348	1.18908
406	3	6	c	a	0.000102767	0.000105605	9.87e-05	8.18e-05	9.9e-05	7.92e-05	1.25652	1.06709	1.24567	1.18976
1841	13	20	c	c	0.000163079	0.000177265	0.000173774	0.000154485	0.000134835	0.000144466	1.05563	1.31468	1.20287	1.19106
140	1	17	g	g	7.58e-05	9.43e-05	8.87e-05	6.36e-05	9.21e-05	6.52e-05	1.19179	1.02432	1.35915	1.19175
1650	11	20	a	g	0.000163416	0.000205788	0.000169483	0.000144641	0.000145639	0.000164105	1.1298	1.413	1.03277	1.19186
1490	10	14	g	g	9.3e-05	9.78e-05	8.58e-05	7.91e-05	7.09e-05	8.39e-05	1.17514	1.38026	1.02302	1.1928
2077	16	22	t	a	0.000218337	0.000209559	0.000190579	0.000162437	0.000188856	0.0001681	1.34413	1.10963	1.13373	1.19583
822	5	15	a	t	0.000157014	0.000153928	0.000140163	0.000128738	0.000133106	0.000115173	1.21964	1.15643	1.21698	1.19768
1905	14	18	g	t	0.000104451	0.000105133	0.000117637	8.03e-05	8.95e-05	0.000105187	1.30122	1.17523	1.11836	1.19827
2232	20	21	g	g	0.000145895	0.000181272	0.000153035	0.000138204	0.000147368	0.000116838	1.05565	1.23007	1.30981	1.19851
1061	7	8	t	g	0.00014758	0.000153457	0.000171628	0.000124951	0.000132242	0.000136477	1.1811	1.16042	1.25756	1.19969
541	3	21	c	a	0.000144547	0.000151571	0.000157684	0.000140854	0.000125328	0.000115506	1.02622	1.2094	1.36515	1.20026
1188	7	22	t	g	0.000155666	0.000152278	0.000158756	0.000120029	0.00012187	0.000150458	1.2969	1.24951	1.05516	1.20052
1070	7	9	t	g	0.000132754	0.000129884	0.000113346	9.84e-05	0.00012576	9.29e-05	1.34849	1.0328	1.22047	1.20059
457	3	11	t	a	0.000107484	0.00012682	0.000132654	0.000109048	9.29e-05	0.000105853	0.985651	1.3649	1.2532	1.20125
1131	7	16	c	t	0.000192393	0.000223231	0.000170198	0.000157514	0.000192313	0.00013914	1.22143	1.16077	1.22322	1.2018
2233	20	22	a	a	0.000233836	0.000235489	0.000229911	0.000176068	0.000196202	0.00021337	1.3281	1.20024	1.07752	1.20195
1079	7	10	t	g	0.000112201	9.88e-05	0.000117279	9.35e-05	0.000101991	8.16e-05	1.1997	0.968409	1.43807	1.20206
612	4	9	t	t	0.000136798	0.000122813	0.000129436	0.000121165	9.85e-05	0.000104854	1.12902	1.24641	1.23444	1.20329
1213	8	10	t	a	0.000113549	0.000114798	0.000114419	8.9e-05	9.42e-05	0.000102524	1.27611	1.21851	1.11602	1.20355
1663	11	21	g	a	0.00017285	0.000202959	0.00019487	0.000141612	0.000194906	0.000144466	1.22059	1.04132	1.3489	1.2036
1631	11	18	a	g	0.000119277	0.000110555	0.000133012	8.9e-05	0.000104151	0.000109847	1.34048	1.06148	1.21088	1.20428
756	5	7	t	t	0.000154318	0.000122105	0.000133727	0.000125709	0.000118413	9.85e-05	1.22759	1.03118	1.35723	1.20533
635	4	12	g	c	0.000143199	0.000135542	0.000117637	0.000105262	0.000125328	0.000100194	1.36041	1.0815	1.17409	1.20533
1478	10	13	a	c	0.000170155	0.000149685	0.000163762	0.00013366	0.000165951	0.000113509	1.27304	0.901985	1.44272	1.20592
1486	10	14	a	c	0.000122646	0.000119512	0.000131224	8.86e-05	0.00011193	0.00011251	1.38424	1.06774	1.16633	1.2061
1931	14	21	g	c	0.000154655	0.000139078	0.000152678	0.000130631	0.000110202	0.000130152	1.18391	1.26203	1.17307	1.20634
772	5	9	t	c	0.000107484	0.000105133	0.000107268	8.75e-05	9.68e-05	8.22e-05	1.22886	1.08603	1.30466	1.20652
1656	11	20	g	g	0.000129048	0.000132713	0.000150532	0.000112078	0.000103719	0.000126491	1.15142	1.27954	1.19007	1.20701
962	6	13	g	c	0.000118266	0.000131063	0.000113346	8.44e-05	0.000117549	0.000102191	1.40064	1.11497	1.10916	1.20826
2237	20	22	c	c	0.000200816	0.000176322	0.000189506	0.000147291	0.000160765	0.000162108	1.3634	1.09677	1.16901	1.20973
1612	11	16	a	a	0.000223728	0.000220167	0.000218826	0.00019765	0.000184102	0.0001681	1.13194	1.1959	1.30176	1.20987
629	4	11	t	c	0.000149938	0.000161471	0.00016698	0.000134039	0.000119277	0.000144133	1.11862	1.35375	1.15851	1.21029
1225	8	12	a	a	0.000183632	0.000177972	0.000172344	0.000148427	0.000166383	0.000130152	1.23719	1.06965	1.32417	1.21034
935	6	10	g	g	9.23e-05	0.000101362	0.000102977	7.46e-05	8.12e-05	8.99e-05	1.23768	1.24758	1.14578	1.21035
1106	7	13	t	c	0.000172176	0.000161236	0.000158399	0.000141233	0.000133539	0.000131484	1.21909	1.20741	1.2047	1.2104
956	6	13	a	c	0.000159709	0.000173493	0.000157326	0.000129495	0.000133539	0.000142802	1.23332	1.2992	1.10171	1.21141
2225	20	21	a	c	0.000235184	0.000243975	0.00023885	0.000216204	0.000204846	0.000176089	1.08779	1.19102	1.35642	1.21174
1304	8	20	t	c	0.000176219	0.000165243	0.000167695	0.000134039	0.000152122	0.000135811	1.31469	1.08626	1.23477	1.2119
748	5	7	a	a	0.000224739	0.00019353	0.000191652	0.000157514	0.000174162	0.000174424	1.42678	1.11121	1.09877	1.21225
426	3	8	c	t	9.37e-05	8.96e-05	9.44e-05	7.31e-05	7.13e-05	8.59e-05	1.28178	1.25619	1.09915	1.21237
929	6	10	a	g	0.000116581	0.000122341	0.000124788	0.0001	0.000117549	8.72e-05	1.16626	1.04077	1.43086	1.21263
1067	7	9	c	g	7.48e-05	9.38e-05	8.37e-05	8.18e-05	5.7e-05	7.69e-05	0.914585	1.64462	1.08812	1.21577
422	3	7	t	c	0.000120624	0.000110083	0.000107983	9.39e-05	8.34e-05	0.000103523	1.28457	1.31982	1.04308	1.21582
1185	7	22	c	g	0.000153308	0.000141435	0.00015232	0.000120408	0.000118845	0.000128488	1.27324	1.19008	1.18548	1.21627
1075	7	10	c	a	0.000144884	0.00012022	0.000128364	9.5e-05	0.000133539	0.000104854	1.52447	0.900261	1.22421	1.21631
987	6	16	c	t	0.00020587	0.000189994	0.000175562	0.000180233	0.000142614	0.000149459	1.14225	1.33223	1.17465	1.21637
1968	15	17	g	t	8.86e-05	9.85e-05	8.72e-05	7.91e-05	8.51e-05	6.36e-05	1.11978	1.15736	1.37224	1.21646
1496	10	15	a	g	0.000107147	0.000111969	0.000116564	8.29e-05	9.03e-05	0.000104189	1.29214	1.23966	1.11878	1.21686
789	5	11	g	g	0.0001277	0.000124934	0.000129079	0.000101097	0.000113659	0.000100194	1.26314	1.0992	1.28829	1.21688
2180	18	23	c	c	0.000183632	0.000183158	0.000186646	0.000156757	0.000136996	0.000162108	1.17144	1.33696	1.15137	1.21992
1668	11	22	a	g	0.000173187	0.000171136	0.000164835	0.000140854	0.000128785	0.000149459	1.22955	1.32885	1.10288	1.22043
1089	7	11	t	g	0.000130733	0.000134835	0.000138375	0.000113971	0.000113659	0.000104189	1.14707	1.18631	1.32812	1.2205
1654	11	20	g	a	0.000166785	0.000186223	0.000187003	0.000151835	0.000139589	0.000152122	1.09846	1.33408	1.2293	1.22061
1019	6	20	a	c	0.00019711	0.000237611	0.000232056	0.000174932	0.000221268	0.000158779	1.12678	1.07386	1.4615	1.22071
776	5	10	a	g	0.000130396	0.000117627	0.000137303	0.000110942	0.000116252	9.29e-05	1.17535	1.01182	1.47842	1.22187
1269	8	16	t	t	0.000173861	0.000155578	0.000164477	0.00013934	0.000118845	0.000148127	1.24775	1.30909	1.11038	1.2224
1097	7	12	t	c	0.000134102	0.000138606	0.000133012	0.000120786	9.81e-05	0.000116172	1.11024	1.41289	1.14496	1.2227
824	5	15	g	g	0.000121972	0.000142849	0.000139806	0.000117379	0.000110202	0.000104854	1.03913	1.29625	1.33333	1.22291
1122	7	15	c	t	0.000134439	0.000126348	9.51e-05	9.77e-05	0.000108905	8.39e-05	1.37619	1.16017	1.13384	1.2234
873	5	20	t	g	0.000157351	0.000150392	0.000160544	0.000126466	0.000120142	0.000136477	1.24422	1.25179	1.17635	1.22412
2136	17	23	a	t	0.000176893	0.000162414	0.000174489	0.000135932	0.000131378	0.000153453	1.30134	1.23624	1.13708	1.22489
1860	13	22	c	g	0.000148253	0.000146385	0.00014946	0.000124573	0.00012576	0.000113176	1.1901	1.16401	1.32059	1.2249
1367	9	13	t	c	0.000122983	0.00013012	0.000130867	9.77e-05	0.000122735	9.65e-05	1.25892	1.06017	1.35567	1.22492
837	5	16	t	t	0.000183632	0.000174201	0.000153393	0.000135175	0.000128353	0.000159778	1.35848	1.3572	0.960038	1.22524
502	3	16	t	a	0.000162405	0.000149921	0.000155181	0.000140854	0.00012187	0.000119833	1.153	1.23017	1.29497	1.22605
593	4	7	t	c	0.00014421	0.000147092	0.000129436	0.000111699	0.00010588	0.000129487	1.29106	1.38923	0.999611	1.22664
1370	9	14	c	g	7.65e-05	0.00010254	0.00010834	8.03e-05	8.25e-05	7.29e-05	0.952829	1.24226	1.48618	1.22709
1618	11	16	g	a	0.000145895	0.000149921	0.000147314	0.000103748	0.000111066	0.000159112	1.40625	1.34984	0.925852	1.22731
519	3	18	g	t	8.76e-05	0.000119041	0.000111916	9.47e-05	7.43e-05	9.69e-05	0.925462	1.60147	1.15538	1.22744
1305	8	20	t	g	0.000141515	0.00015275	0.000145169	9.77e-05	0.000135699	0.000130818	1.44862	1.12565	1.1097	1.22799
2137	17	23	g	a	0.000147917	0.000162414	0.00015232	0.000120408	0.000113659	0.000148127	1.22846	1.42896	1.0283	1.22858
2176	18	22	t	a	0.000178915	0.000165243	0.000158399	0.000144262	0.000118845	0.000150125	1.24021	1.39041	1.05511	1.22858
1065	7	9	a	t	0.000159709	0.000125641	0.00014946	0.000115485	0.000120574	0.000118502	1.38294	1.04203	1.26124	1.22874
812	5	14	a	g	0.000112875	0.000112676	0.000124788	9.73e-05	0.00010588	8.49e-05	1.15994	1.06419	1.47014	1.23142
1744	12	19	t	a	0.000126689	0.000158171	0.000127291	0.000103748	0.000117549	0.000112843	1.22113	1.34558	1.12803	1.23158
1358	9	12	t	c	0.000133091	0.000138606	0.000119782	0.000102612	0.000103719	0.00011251	1.29704	1.33636	1.06463	1.23268
1462	10	11	g	a	0.00011119	0.000125877	0.000110128	0.000118893	9.68e-05	7.52e-05	0.93521	1.30032	1.46391	1.23315
881	5	21	t	c	0.000126689	0.000139549	0.000132297	0.000117757	0.000100262	0.000107184	1.07585	1.39184	1.23429	1.234
594	4	7	t	t	0.000158362	0.000156521	0.000164477	0.000137068	0.00011582	0.000137476	1.15535	1.35142	1.19641	1.23439
1965	15	17	c	t	0.000162405	0.000172551	0.000142666	0.00014199	0.000133971	0.000112177	1.14378	1.28797	1.27179	1.23451
1907	14	18	t	g	0.000112538	0.000107019	0.000115492	9.05e-05	8.43e-05	9.69e-05	1.24358	1.26992	1.19229	1.23526
1541	10	20	a	c	0.000183969	0.000179387	0.00016412	0.000140097	0.000151257	0.000135811	1.31315	1.18597	1.20844	1.23585
817	5	14	t	c	0.000107484	0.000108669	0.000123	8.97e-05	9.46e-05	9.02e-05	1.19775	1.14819	1.36352	1.23649
1228	8	12	g	a	0.000121298	0.000127056	0.000115849	0.000109806	0.000102423	8.49e-05	1.10466	1.2405	1.36483	1.23666
2104	17	19	t	a	0.000103777	9.99e-05	9.05e-05	7.04e-05	8.9e-05	8.09e-05	1.47354	1.12268	1.11837	1.2382
673	4	16	t	a	0.00017285	0.000177265	0.000173774	0.000146534	0.000144775	0.000132483	1.17959	1.22442	1.31167	1.23856
1222	8	11	t	a	0.000164764	0.00015935	0.000156253	0.000121922	0.000130946	0.000136144	1.35138	1.21692	1.14771	1.23867
1325	8	23	a	c	0.000250683	0.000228182	0.000205239	0.000182883	0.000178484	0.000192066	1.37073	1.27844	1.06858	1.23925
755	5	7	t	c	0.000128037	0.000121163	0.000119425	9.58e-05	9.33e-05	0.00011018	1.33656	1.29797	1.0839	1.23948
930	6	10	a	t	0.000139493	0.000136485	0.000138375	0.000106019	0.000119277	0.000109847	1.31573	1.14426	1.25971	1.2399
1178	7	21	t	c	0.000224739	0.000229124	0.000220614	0.000174175	0.000178052	0.000193065	1.29031	1.28684	1.14269	1.23995
1944	14	22	t	g	0.000133091	0.000132949	0.000128006	9.54e-05	0.000121006	0.000104189	1.39483	1.0987	1.2286	1.24071
507	3	17	c	t	9.4e-05	9.92e-05	8.3e-05	8.25e-05	6.35e-05	8.12e-05	1.13887	1.56215	1.02134	1.24078
2139	17	23	g	t	0.000168133	0.0001643	0.000158041	0.000107155	0.000170273	0.000132815	1.56906	0.964924	1.18993	1.2413
1562	10	22	g	c	0.000127026	0.000126584	0.000125503	0.000113592	9.03e-05	0.000104189	1.11827	1.40147	1.20458	1.24144
1209	8	10	a	t	0.000128374	0.000128706	0.000116207	0.000101097	8.56e-05	0.000122164	1.26981	1.50413	0.951239	1.24172
1497	10	15	a	t	0.000133428	0.000107962	0.000118352	8.75e-05	9.08e-05	0.000117171	1.52549	1.18961	1.01008	1.24173
2165	18	21	g	c	0.00014421	0.000145442	0.000141236	0.000129116	0.000100694	0.000121165	1.1169	1.44439	1.16565	1.24231
2214	19	22	t	g	0.000121635	0.000138135	0.000126934	0.000113971	0.000101126	9.79e-05	1.06725	1.36596	1.29704	1.24342
1117	7	15	a	c	0.000185654	0.000189051	0.00019344	0.00015032	0.000136564	0.000173759	1.23505	1.38434	1.11327	1.24422
268	2	10	g	a	0.000138145	0.00013012	0.00013337	0.000116621	0.000109337	9.82e-05	1.18456	1.19008	1.35819	1.24428
1361	9	13	c	c	0.000105125	0.000109612	0.000112274	8.56e-05	0.000105448	7.66e-05	1.22849	1.03949	1.46647	1.24482
1073	7	10	a	g	0.000107821	0.000106312	0.000129794	9.31e-05	8.86e-05	9.42e-05	1.15755	1.19999	1.37782	1.24512
1081	7	11	a	a	0.000207555	0.00020178	0.000196658	0.000155243	0.000162926	0.000169431	1.33697	1.23848	1.16069	1.24538
1210	8	10	g	a	0.00011894	0.000135542	0.000124788	0.000110942	9.33e-05	0.000102857	1.07209	1.45201	1.21322	1.24578
1078	7	10	t	a	0.000153308	0.000152514	0.000151605	0.000134796	0.000105448	0.000131151	1.13733	1.44634	1.15596	1.24654
1764	12	21	t	g	0.000167122	0.000160529	0.000165192	0.000135553	0.000145207	0.000117836	1.23289	1.10551	1.40188	1.24676
1390	9	16	g	a	0.000140841	0.000131299	0.000144096	0.000107534	0.000100694	0.000127822	1.30973	1.30394	1.12732	1.247
243	2	7	g	t	0.000154655	0.000154164	0.000147672	0.000112456	0.000124895	0.000130485	1.37525	1.23435	1.13171	1.2471
1380	9	15	c	t	0.000100745	0.000101833	8.8e-05	6.89e-05	9.08e-05	7.59e-05	1.46192	1.12207	1.15897	1.24766
1058	7	8	c	g	9.57e-05	0.000103483	0.000111558	8.52e-05	9.21e-05	7.46e-05	1.12321	1.12419	1.49616	1.24786
2036	16	18	a	g	0.000138482	0.000144499	0.000144096	0.000101854	0.000121006	0.000120832	1.35961	1.19415	1.19253	1.24877
906	6	7	c	t	0.000157688	0.000160057	0.000164835	0.000120786	0.00013786	0.000128488	1.30551	1.16101	1.28288	1.2498
1617	11	16	c	t	0.000204185	0.000223231	0.000199876	0.000168116	0.000156875	0.00017975	1.21455	1.42298	1.11196	1.24983
1054	7	8	a	a	0.000199131	0.000169722	0.000174846	0.000143505	0.000140453	0.000151123	1.38763	1.20839	1.15698	1.251
1448	9	22	t	c	0.000139493	0.00012517	0.000154108	0.000120786	0.000102423	0.000111845	1.15487	1.22209	1.37788	1.25161
2073	16	22	a	g	0.000176219	0.000149214	0.000153035	0.000121165	0.000128353	0.000134147	1.45438	1.16253	1.1408	1.25257
1821	13	18	a	t	0.000140841	0.000140256	0.00012157	0.000112456	9.77e-05	0.000113509	1.25241	1.43604	1.07102	1.25315
2043	16	18	t	t	0.000171165	0.000153457	0.000154823	0.000137068	0.000120142	0.000125159	1.24876	1.2773	1.23701	1.25436
1636	11	18	g	c	0.000153308	0.000154164	0.00013337	0.000112078	0.000120142	0.000119501	1.36787	1.28319	1.11606	1.2557
704	4	20	a	c	0.000190708	0.000222996	0.000208815	0.000184777	0.000139589	0.000183412	1.0321	1.59752	1.1385	1.25604
1378	9	15	c	c	0.000142525	0.000149921	0.000141236	0.000118893	0.000120142	0.000106852	1.19877	1.24787	1.3218	1.25614
1472	10	12	g	c	0.000103104	0.00012187	0.000112989	9.39e-05	8.86e-05	8.72e-05	1.09798	1.3756	1.29556	1.25638
1125	7	15	t	t	0.000160046	0.000151807	0.000169841	0.000138204	0.000120574	0.000125492	1.15805	1.25904	1.35339	1.25683
1735	12	18	t	c	0.000183295	0.000180094	0.000176277	0.000141233	0.00013786	0.000151123	1.29782	1.30635	1.16644	1.25687
985	6	16	c	a	0.000175883	0.000156286	0.000158399	0.00013934	0.000130081	0.000121165	1.26226	1.20144	1.3073	1.257
239	2	7	c	c	0.000153981	0.000142849	0.000155538	0.000120029	0.000133971	0.000108849	1.28287	1.06627	1.42894	1.25936
1521	10	17	t	t	0.000111864	0.000105133	0.000100474	8.75e-05	0.000100262	6.92e-05	1.27894	1.04858	1.45116	1.25956
587	4	7	a	c	0.000146232	0.000140256	0.000139448	0.000118893	0.000139589	9.02e-05	1.22994	1.00478	1.54585	1.26019
1151	7	18	t	g	0.000121635	0.000115977	0.000125146	0.00010867	8e-05	0.00010319	1.11931	1.45061	1.21277	1.2609
784	5	11	a	a	0.00018936	0.000194944	0.000181998	0.000129116	0.000189288	0.00014147	1.46658	1.02988	1.28647	1.26098
1031	6	21	c	c	0.000188349	0.0001709	0.000160544	0.00013366	0.000136564	0.000142802	1.40917	1.25143	1.12425	1.26161
869	5	20	g	c	0.000152297	0.000166657	0.000173416	0.000135175	0.000130513	0.000125492	1.12667	1.27694	1.38189	1.26183
1727	12	17	t	g	0.000118603	0.000110319	0.00011871	0.000106398	7.48e-05	9.92e-05	1.11471	1.47556	1.19672	1.26233
782	5	10	t	g	8.96e-05	7.99e-05	7.65e-05	8.52e-05	4.88e-05	6.96e-05	1.05202	1.63636	1.09987	1.26275
1120	7	15	c	c	0.00015634	0.000165479	0.000178422	0.000141233	0.000112795	0.000146796	1.10697	1.46708	1.21544	1.26316
1586	11	13	a	c	0.000152971	0.000168779	0.000176277	0.000115107	0.0001478	0.000133481	1.32895	1.14194	1.32061	1.26383
1334	9	10	c	g	0.000110179	0.000115505	0.000102619	9.92e-05	7.91e-05	8.39e-05	1.11064	1.4605	1.22336	1.26483
320	2	16	c	c	0.00024327	0.000237139	0.000223474	0.000191213	0.000176323	0.000189736	1.27225	1.34491	1.17782	1.26499
321	2	16	c	t	0.000198794	0.000203666	0.000219541	0.000176068	0.000155579	0.000161775	1.12908	1.30909	1.35708	1.26508
1510	10	16	t	a	0.000162405	0.000150864	0.000163762	0.000103748	0.000141318	0.000140804	1.56539	1.06755	1.16305	1.26533
871	5	20	t	a	0.000177567	0.000194473	0.000170913	0.000127223	0.000150825	0.000153786	1.39571	1.28939	1.11137	1.26549
1746	12	19	t	t	0.000122983	0.000121163	0.000114776	0.000109427	0.000101991	7.72e-05	1.12388	1.18798	1.48624	1.26603
821	5	15	a	g	0.000152634	0.000147564	0.000162689	0.000134796	0.000115388	0.000117171	1.13233	1.27885	1.38848	1.26656
1129	7	16	c	a	0.000182958	0.000161707	0.000158399	0.000129874	0.000146071	0.000123162	1.40874	1.10704	1.2861	1.26729
922	6	9	c	c	0.000111527	0.000108669	9.83e-05	9.31e-05	8.3e-05	7.59e-05	1.19734	1.30965	1.2956	1.26753
272	2	11	a	c	0.000189697	0.000194709	0.000204166	0.000160922	0.000156875	0.000146796	1.17881	1.24117	1.39082	1.27026
1546	10	20	t	a	0.000177567	0.000178915	0.000192367	0.000139718	0.000159036	0.000135811	1.27089	1.125	1.41643	1.27077
1012	6	19	c	a	0.000142862	0.000120927	0.000116564	0.000104505	9.64e-05	9.79e-05	1.36704	1.25478	1.19108	1.27097
1137	7	17	a	t	0.000138145	0.000143085	0.000135515	0.000107534	0.000117549	0.00010319	1.28467	1.21724	1.31326	1.27172
1643	11	19	c	g	0.00013983	0.000131534	0.000132654	0.000103369	0.000101126	0.000114175	1.35273	1.30069	1.16186	1.27176
1076	7	10	c	g	8.52e-05	0.000100654	9.51e-05	8.44e-05	7.82e-05	6.26e-05	1.00958	1.28679	1.51983	1.27207
1166	7	20	c	c	0.000177904	0.000176794	0.00018164	0.000142369	0.000136996	0.000142136	1.2496	1.2905	1.27793	1.27268
1925	14	20	t	c	0.00016847	0.000191644	0.000168768	0.000130252	0.000159901	0.000126824	1.29341	1.19852	1.33073	1.27422
1345	9	11	g	a	0.000149264	0.000146621	0.000159114	0.000119272	0.000132674	0.000108516	1.25146	1.10512	1.46627	1.27428
1837	13	20	a	a	0.000258096	0.000243268	0.000269957	0.000199165	0.000189288	0.000217365	1.29589	1.28518	1.24196	1.27434
1649	11	20	a	c	0.000224402	0.000239732	0.000223832	0.000165845	0.000191449	0.000183412	1.35309	1.2522	1.22038	1.27522
294	2	13	c	g	0.00011119	0.000124934	0.000131939	9.09e-05	0.000110634	8.95e-05	1.22357	1.12926	1.47349	1.27544
999	6	17	g	t	0.000116581	0.000118098	0.000114419	7.69e-05	9.42e-05	0.000108183	1.51672	1.25354	1.05764	1.27597
2145	18	19	c	t	0.000130059	0.000147328	0.000113704	9.13e-05	0.000106312	0.000111512	1.42526	1.3858	1.01966	1.27691
277	2	11	g	a	0.000158699	0.000171372	0.000151248	0.000132146	0.000126192	0.000118502	1.20094	1.35803	1.27633	1.27843
1558	10	22	a	a	0.000195425	0.000189994	0.000180925	0.000137068	0.000163358	0.000145132	1.42575	1.16305	1.24663	1.27848
1374	9	14	g	t	0.000111864	0.00010419	0.000101547	8.25e-05	9.12e-05	7.59e-05	1.35521	1.14261	1.338	1.27861
1646	11	19	g	g	0.000110179	0.000106548	0.000125861	9.28e-05	7.56e-05	0.000101526	1.1877	1.40883	1.2397	1.27874
1760	12	21	c	c	0.000164427	0.00018198	0.000185573	0.000153349	0.000127056	0.00013914	1.07223	1.43228	1.33372	1.27941
752	5	7	g	c	0.000111864	0.000121634	0.000110843	0.000107534	8.69e-05	7.92e-05	1.04027	1.40027	1.39913	1.27989
623	4	11	a	c	0.000215978	0.000203195	0.000209172	0.000159786	0.000177619	0.000155451	1.35167	1.14399	1.34559	1.28041
1937	14	22	c	c	0.000171165	0.000184101	0.000158399	0.000151456	0.000119709	0.000134147	1.13013	1.5379	1.18079	1.28294
1547	10	20	t	c	0.000173187	0.00016925	0.000158399	0.000114728	0.000150393	0.000130485	1.50954	1.12539	1.21392	1.28295
2097	17	18	t	t	9.87e-05	9.95e-05	9.08e-05	7.23e-05	7.52e-05	7.82e-05	1.36508	1.32288	1.16102	1.28299
2195	19	20	t	c	0.000158025	0.000171843	0.000177349	0.000138582	0.000118413	0.000140804	1.14029	1.45122	1.25954	1.28369
256	2	9	c	c	0.000121298	0.000129884	0.000121213	0.000121922	9.68e-05	7.99e-05	0.994882	1.34172	1.51726	1.28462
1343	9	11	c	c	0.000112538	0.000114327	0.000111916	9.69e-05	7.39e-05	9.75e-05	1.161	1.54704	1.14749	1.28518
1163	7	20	a	c	0.000220022	0.00022111	0.000215608	0.000158272	0.000174594	0.00017975	1.39015	1.26642	1.19949	1.28535
791	5	11	t	c	0.000152971	0.000158643	0.000141951	0.000109427	0.000136996	0.000108849	1.39792	1.15801	1.30411	1.28668
1287	8	18	t	t	9.91e-05	9.76e-05	9.83e-05	7.12e-05	8.51e-05	7.39e-05	1.3916	1.14628	1.33061	1.2895
1234	8	13	a	a	0.000212272	0.000218281	0.000204524	0.000146913	0.000177619	0.000171096	1.44489	1.22893	1.19538	1.28973
1889	14	16	t	c	0.000160383	0.000145678	0.000145527	0.000126845	0.000110202	0.000113176	1.26441	1.32192	1.28584	1.29072
1942	14	22	t	a	0.00014421	0.000180329	0.000163762	0.000150699	0.000119709	0.000115839	0.956942	1.50639	1.4137	1.29235
904	6	7	c	a	0.000156003	0.000181272	0.000160544	0.000114728	0.000148232	0.000123828	1.35976	1.22289	1.29651	1.29306
619	4	10	t	a	0.000140841	0.000151571	0.000157684	0.000115485	0.000137428	0.000101193	1.21956	1.10291	1.55825	1.29357
1187	7	22	t	c	0.000222717	0.00020013	0.000223117	0.000162815	0.000157308	0.000179417	1.36791	1.27222	1.24356	1.29457
597	4	8	a	t	0.000157688	0.000156757	0.000162332	0.000124194	0.000108473	0.000138807	1.26969	1.44512	1.16948	1.29476
1761	12	21	c	g	0.000180937	0.00018693	0.000179495	0.000127981	0.00015169	0.000144799	1.41378	1.23232	1.23961	1.29524
1615	11	16	c	a	0.000215641	0.000202016	0.000235631	0.000174175	0.000162494	0.000167767	1.23808	1.24322	1.40452	1.29527
2028	16	17	a	t	0.000112875	0.000113619	0.000113346	8.71e-05	0.000100694	7.76e-05	1.29611	1.12836	1.46142	1.2953
323	2	16	g	c	0.000195425	0.000187873	0.000184858	0.000135175	0.00015169	0.000153786	1.44572	1.23853	1.20205	1.29543
2026	16	17	a	a	0.000158025	0.00013672	0.000123715	0.000110184	0.000108041	0.000104189	1.43418	1.26545	1.18742	1.29568
1025	6	20	g	c	0.000162068	0.000166186	0.000150175	0.000115485	0.000137428	0.000117836	1.40336	1.20926	1.27444	1.29569
644	4	13	g	c	0.000154318	0.000145914	0.000157684	0.000128359	0.000113659	0.00011251	1.20224	1.28378	1.4015	1.29584
2006	15	21	t	c	0.000215304	0.000204609	0.000189864	0.000159786	0.000146936	0.000165437	1.34745	1.39251	1.14765	1.29587
2037	16	18	a	t	0.000162742	0.000152514	0.000147314	0.00012268	0.000117116	0.000116838	1.32656	1.30224	1.26085	1.29655
905	6	7	c	c	0.000123994	0.000115034	0.000121213	9.69e-05	8.86e-05	9.22e-05	1.27918	1.29844	1.3146	1.29741
441	3	9	t	t	9.74e-05	0.000113619	0.000111916	7.35e-05	9.16e-05	8.42e-05	1.32563	1.24013	1.32891	1.29822
1068	7	9	c	t	0.000100408	9.95e-05	0.000106553	7.08e-05	7.69e-05	8.99e-05	1.41808	1.29315	1.18556	1.29893
2063	16	21	a	c	0.000195425	0.000201309	0.000198803	0.000165466	0.000143046	0.000151123	1.18106	1.4073	1.3155	1.30129
1406	9	18	c	g	9.3e-05	9.08e-05	9.58e-05	9.35e-05	5.49e-05	7.62e-05	0.994345	1.65354	1.25711	1.30166
2096	17	18	t	g	0.000104788	0.000111969	9.76e-05	7.61e-05	7.35e-05	9.72e-05	1.37686	1.52406	1.00427	1.30173
825	5	15	g	t	0.000146232	0.000139785	0.000139806	0.000120029	9.77e-05	0.000111179	1.2183	1.43121	1.25748	1.30233
993	6	17	a	t	0.000171502	0.000164772	0.000133727	0.000118893	0.000117981	0.000125159	1.44249	1.3966	1.06845	1.30251
1278	8	17	t	t	0.000134776	0.000131534	0.000117279	8.37e-05	0.000105448	0.000111512	1.61062	1.24739	1.05172	1.30324
1846	13	21	a	a	0.000207218	0.000216395	0.000232771	0.000165087	0.000191881	0.000152455	1.2552	1.12776	1.52682	1.30326
1267	8	16	t	a	0.00017285	0.000170193	0.000147314	0.000129874	0.000125328	0.000120499	1.33091	1.35799	1.22253	1.30381
2049	16	19	c	t	0.000185654	0.000174908	0.000174131	0.000130631	0.000137428	0.000142802	1.42121	1.27272	1.21939	1.30444
1014	6	19	c	t	0.000101419	0.000106076	0.000112274	8.07e-05	8.38e-05	8.06e-05	1.25751	1.26522	1.39376	1.3055
533	3	20	c	c	0.000161731	0.0001577	0.000155896	0.000128738	0.000114091	0.000121831	1.25628	1.38223	1.27961	1.30604
2075	16	22	c	c	0.000291116	0.000309035	0.000266024	0.000210524	0.000245469	0.000208044	1.38281	1.25896	1.27869	1.30682
970	6	14	g	c	0.000133091	0.000124934	0.000121213	9.73e-05	9.9e-05	9.39e-05	1.36769	1.2624	1.29129	1.30713
2005	15	21	t	a	0.000204859	0.000225589	0.000203451	0.000163573	0.000168976	0.000152455	1.25241	1.33503	1.3345	1.30731
933	6	10	c	t	0.000108158	0.000121634	0.000101189	9.54e-05	8.43e-05	7.52e-05	1.13352	1.44335	1.34509	1.30732
2166	18	21	g	g	0.000129048	0.000148271	0.000149817	0.00010867	0.000112363	0.000105853	1.18752	1.31957	1.41533	1.30748
1123	7	15	t	c	0.000214294	0.000210974	0.000216681	0.000131767	0.000189288	0.000183079	1.62631	1.11457	1.18354	1.30814
1648	11	20	a	a	0.000263824	0.000247982	0.000259588	0.000205223	0.000193609	0.000191068	1.28555	1.28084	1.35862	1.30833
265	2	10	c	a	0.000166448	0.000139549	0.000153035	0.000117379	0.000114956	0.000118169	1.41805	1.21394	1.29505	1.30901
2113	17	20	t	a	0.000167122	0.000180094	0.000149102	0.00011132	0.000122302	0.000156116	1.50127	1.47253	0.955071	1.30962
1060	7	8	t	a	0.000175209	0.000158643	0.000155181	0.000120786	0.000125328	0.000127157	1.45057	1.26583	1.22039	1.31226
1302	8	20	g	g	0.000158025	0.000154635	0.000163405	0.000123815	0.000111066	0.000128488	1.27629	1.39228	1.27175	1.31344
2100	17	19	a	t	0.000106473	0.000109848	0.000103692	7.46e-05	9.72e-05	7.49e-05	1.4274	1.12969	1.38448	1.31386
355	2	20	c	a	0.000221032	0.000239025	0.000227765	0.000175689	0.000175026	0.00017276	1.25809	1.36565	1.31839	1.31404
317	2	16	a	c	0.000257759	0.00026849	0.000258158	0.000176068	0.000200956	0.000226019	1.46397	1.33606	1.14219	1.31408
1737	12	18	t	t	0.000123657	0.000116684	0.000126218	0.000109427	8.9e-05	8.39e-05	1.13004	1.31067	1.50469	1.31513
266	2	10	c	g	0.000117929	0.000115269	0.000132654	9.47e-05	9.25e-05	9.12e-05	1.24581	1.24638	1.45444	1.31555
537	3	20	g	g	0.000139493	0.000131534	0.000135515	9.62e-05	0.000112363	0.000102191	1.45041	1.17062	1.32609	1.31571
451	3	11	c	a	0.000113212	0.000134599	0.000142309	9.39e-05	9.46e-05	0.00010785	1.20563	1.42216	1.3195	1.31576
781	5	10	t	a	0.000137808	0.000139313	0.000153393	0.000102612	0.000124031	0.000103523	1.34301	1.12321	1.48173	1.31598
2072	16	22	a	c	0.000196436	0.000198716	0.000188791	0.000159029	0.000163358	0.000126158	1.23522	1.21645	1.49647	1.31604
1671	11	22	c	g	0.000167796	0.000179622	0.000171986	0.000124573	0.000139157	0.000131151	1.34697	1.29079	1.31136	1.31637
1202	8	9	g	g	9.57e-05	0.000107019	8.8e-05	6.74e-05	6.35e-05	0.000103856	1.41979	1.68459	0.84694	1.31711
1512	10	16	t	t	0.00017723	0.000175143	0.000182355	0.000189699	0.00010977	0.000128155	0.934271	1.59556	1.42292	1.31758
547	3	21	t	a	0.000182284	0.000160057	0.000160187	0.000144262	0.000114956	0.000123495	1.26356	1.39234	1.29711	1.31767
1412	9	18	t	g	8.76e-05	8.7e-05	8.94e-05	7.19e-05	6.57e-05	6.29e-05	1.21771	1.32416	1.42086	1.32091
1596	11	14	a	t	0.000139493	0.000153693	0.000147314	0.000126845	0.000101991	0.000108516	1.09972	1.50693	1.35754	1.32139
255	2	9	a	t	0.000154655	0.000142613	0.000141236	9.92e-05	0.00011193	0.000124827	1.55897	1.27413	1.13146	1.32152
2210	19	22	g	c	0.000125342	0.0001577	0.000147314	0.000109806	0.000102855	0.000114175	1.14148	1.53322	1.29025	1.32165
1251	8	14	t	t	0.000137808	0.000132477	0.000128006	8.44e-05	0.000114091	0.000109182	1.63209	1.16115	1.17242	1.32188
1072	7	10	a	a	0.000169144	0.000166657	0.000161259	0.000131767	0.000120142	0.000124494	1.28366	1.38718	1.29532	1.32205
546	3	21	g	g	0.000154655	0.000154164	0.000141236	0.000117757	9.9e-05	0.000128821	1.31334	1.55775	1.09637	1.32249
1930	14	21	g	a	0.00017285	0.000174436	0.00016555	0.000125709	0.000116684	0.00015079	1.37501	1.49494	1.09788	1.32261
2046	16	19	a	t	0.000174872	0.000155343	0.000139806	0.000124573	0.000102423	0.000133481	1.40377	1.51668	1.04738	1.32261
927	6	9	g	t	9.57e-05	0.000107255	0.000111201	8.44e-05	7.13e-05	8.36e-05	1.13328	1.50413	1.33094	1.32278
759	5	8	a	t	0.000169818	0.000169015	0.000167695	0.000129874	0.000134403	0.000119501	1.30756	1.25752	1.4033	1.32279
1085	7	11	c	c	0.000150612	0.000137192	0.000121928	0.00010299	0.000111066	9.59e-05	1.46239	1.23523	1.27184	1.32315
339	2	18	c	t	0.000146906	0.00015275	0.000141593	9.96e-05	0.000115388	0.000120832	1.47522	1.32379	1.17182	1.32361
1640	11	19	a	g	0.000152634	0.000142849	0.000153035	0.000105641	0.000110202	0.000124161	1.44484	1.29625	1.23256	1.32455
643	4	13	g	a	0.000140504	0.0001577	0.000149102	0.000115864	0.00011193	0.00011018	1.21266	1.40891	1.35326	1.32494
1634	11	18	c	g	0.000121972	0.000108433	0.000108698	9.58e-05	8.9e-05	7.32e-05	1.27325	1.218	1.48431	1.32518
1200	8	9	a	t	0.000155329	0.000146385	0.000144811	0.000121922	0.000108041	0.000107517	1.274	1.3549	1.34687	1.32526
1110	7	14	a	t	0.00014859	0.000151571	0.000159471	0.000103748	0.000125328	0.000119501	1.43223	1.2094	1.33448	1.32537
1645	11	19	g	a	0.000120961	0.000123991	0.000125503	0.000107155	9.38e-05	8.22e-05	1.12884	1.32216	1.52645	1.32582
1230	8	12	g	t	0.000149938	0.000137428	0.000142309	0.000105262	0.000119277	0.000101526	1.42443	1.15217	1.4017	1.3261
774	5	9	t	t	0.000112538	0.000123755	0.000112274	8.86e-05	9.25e-05	8.19e-05	1.27015	1.33814	1.37109	1.32646
2134	17	23	a	a	0.000210924	0.000191173	0.000168768	0.000135932	0.000139157	0.000160111	1.55169	1.37379	1.05407	1.32652
357	2	20	c	g	0.000173187	0.000183158	0.000155896	0.000106398	0.000142182	0.000145797	1.62773	1.2882	1.06926	1.3284
936	6	10	g	t	0.000115907	0.000141906	0.000130867	0.000106777	8.25e-05	0.000110846	1.08551	1.71917	1.18062	1.32843
2042	16	18	t	g	0.000188349	0.000184337	0.000198803	0.000130252	0.000141318	0.000160777	1.44603	1.30441	1.23652	1.32899
1221	8	11	g	g	0.000109168	0.000135542	0.000130152	9.31e-05	8.43e-05	0.00010785	1.17202	1.60838	1.20678	1.32906
2044	16	19	a	a	0.00017285	0.00015935	0.00013766	0.000110942	0.00011582	0.000130485	1.55803	1.37584	1.05499	1.32962
1923	14	20	g	g	0.000166785	0.000159821	0.000142666	9.77e-05	0.000136132	0.000128488	1.7073	1.17402	1.11034	1.33056
1557	10	21	t	g	0.000151286	0.000161	0.000144096	9.69e-05	0.000122302	0.000129154	1.56074	1.31641	1.1157	1.33095
572	4	5	g	g	0.000128374	0.000144735	0.00013623	0.000109048	0.000106312	9.35e-05	1.17722	1.36141	1.45643	1.33169
1616	11	16	c	c	0.000239564	0.000230067	0.000236704	0.000169252	0.000181077	0.000180749	1.41543	1.27055	1.30958	1.33185
2001	15	21	c	g	0.00023013	0.000233367	0.000235989	0.000178718	0.000176755	0.000169764	1.28767	1.32029	1.3901	1.33269
806	5	13	g	c	0.000155666	0.000151335	0.000136945	9.84e-05	0.000129649	0.000109514	1.58122	1.16727	1.25048	1.33299
275	2	11	c	c	0.000156677	0.000163593	0.00013623	0.000107155	0.000116252	0.000120499	1.46215	1.40723	1.13055	1.33331
1667	11	22	a	c	0.000223728	0.000211445	0.000204881	0.000148427	0.000160765	0.000173759	1.50733	1.31524	1.17912	1.33389
1815	13	17	c	t	0.00013107	0.000146621	0.000132654	9.81e-05	0.000101126	0.000108849	1.33652	1.44988	1.2187	1.33503
2171	18	22	c	c	0.000204522	0.000199423	0.000226335	0.000152971	0.000160333	0.000158779	1.337	1.24381	1.42547	1.33543
448	3	10	t	a	0.000102093	0.000100654	0.000107983	7.88e-05	7.09e-05	8.36e-05	1.2963	1.42017	1.29243	1.3363
1001	6	18	a	g	0.000146569	0.000141435	0.000125146	0.000117757	0.000105448	8.79e-05	1.24467	1.34128	1.42409	1.33668
622	4	11	a	a	0.000195762	0.000211445	0.000207027	0.000159786	0.000148664	0.000151789	1.22515	1.4223	1.36391	1.33712
1530	10	18	t	t	0.000122646	0.000119277	0.000143024	9.77e-05	8.95e-05	0.000100527	1.25547	1.33333	1.42274	1.33718
2239	20	22	g	a	0.000187002	0.000189051	0.000179852	0.000137068	0.000160333	0.000122496	1.3643	1.17912	1.46822	1.33721
417	3	7	c	t	0.000154655	0.000154871	0.00015232	0.000118893	0.000114523	0.000111845	1.30079	1.35231	1.36189	1.33833
1157	7	19	c	g	0.000120961	0.000127056	0.000122643	7.91e-05	0.000102855	9.79e-05	1.52853	1.23529	1.2532	1.339
1254	8	15	a	t	0.000160046	0.000161707	0.000144811	0.000110942	0.000129649	0.000108849	1.44262	1.24727	1.33039	1.34009
1669	11	22	c	a	0.000235184	0.000229832	0.000226335	0.000155243	0.000175026	0.000189736	1.51494	1.31313	1.19289	1.34032
1087	7	11	t	a	0.00017723	0.00019353	0.000187719	0.000137447	0.00015385	0.000127157	1.28945	1.25791	1.47628	1.34121
1985	15	19	g	g	0.000109505	0.000112441	0.000121928	7.19e-05	9.81e-05	8.99e-05	1.52214	1.14617	1.35663	1.34165
503	3	16	t	c	0.000177904	0.000178208	0.000185216	0.000120408	0.000139157	0.00014613	1.47751	1.28063	1.26747	1.34187
1298	8	20	a	c	0.00022676	0.00023431	0.000244928	0.00017834	0.000180212	0.0001681	1.27151	1.30019	1.45704	1.34291
921	6	9	a	t	0.000162068	0.00018858	0.000161974	0.000145398	0.000102855	0.000149792	1.11465	1.83345	1.08133	1.34314
787	5	11	g	a	0.000169144	0.000201309	0.000189149	0.000134039	0.000162494	0.000123495	1.2619	1.23887	1.53163	1.34414
1169	7	20	t	c	0.000226423	0.000224174	0.000236347	0.000176825	0.000155147	0.000180416	1.28049	1.44492	1.31001	1.34514
421	3	7	t	a	0.000134776	0.000139549	0.000126934	0.000118515	9.29e-05	9.09e-05	1.13721	1.5019	1.39681	1.34531
1044	6	22	g	g	0.000121635	0.000138135	0.000128721	9.77e-05	0.000104151	8.79e-05	1.24512	1.32629	1.46477	1.34539
2178	18	22	t	g	0.000126352	0.000159114	0.000157326	0.00011132	0.000122302	9.82e-05	1.13503	1.30099	1.60215	1.34606
1055	7	8	a	g	0.000147243	0.000144971	0.000145884	0.000104505	9.85e-05	0.000125825	1.40896	1.47129	1.15942	1.34655
1661	11	21	c	c	0.000241249	0.000229124	0.000233844	0.000176825	0.000182805	0.000164438	1.36434	1.25338	1.42208	1.3466
240	2	7	c	t	0.000205196	0.000202016	0.000203451	0.000135175	0.000170273	0.000152122	1.51801	1.18643	1.33742	1.34729
218	2	5	a	g	0.000170828	0.000184337	0.000163405	0.000134039	0.000130946	0.000120166	1.27447	1.40773	1.35982	1.34734
686	4	18	a	g	0.00011557	0.000103483	0.000122643	9.92e-05	8.3e-05	7.52e-05	1.16498	1.24715	1.63026	1.34747
1280	8	18	a	g	0.000129385	0.000132006	0.000132654	0.000101097	8.3e-05	0.000113176	1.27981	1.5909	1.17211	1.34761
1839	13	20	a	g	0.0001651	0.000185751	0.000184143	0.000136689	0.000126192	0.000134813	1.20785	1.47197	1.36592	1.34858
605	4	9	a	g	0.000159709	0.000139313	0.000143024	0.000113592	9.9e-05	0.000115839	1.40599	1.4077	1.23468	1.34945
1401	9	17	g	t	0.000102093	0.000109848	0.00012014	7.53e-05	8.9e-05	8.22e-05	1.35492	1.23389	1.46122	1.35001
723	4	22	a	g	0.000159036	0.000194237	0.000173059	0.000138204	0.000120142	0.000134813	1.15073	1.61674	1.2837	1.35039
862	5	19	t	a	0.000124331	0.000130592	0.000118352	8.33e-05	9.25e-05	0.00010319	1.49255	1.41206	1.14693	1.35051
1340	9	10	t	g	0.000122309	0.000116684	0.000126934	8.03e-05	8.6e-05	0.000108183	1.52369	1.35678	1.17332	1.35126
2212	19	22	t	a	0.000144884	0.000159821	0.000159829	0.000102233	0.000125328	0.000117171	1.4172	1.27523	1.36407	1.35217
1632	11	18	a	t	0.000154992	0.00018198	0.000160544	0.000109427	0.000124031	0.00013681	1.4164	1.46721	1.17348	1.35236
1545	10	20	g	g	0.000132754	0.000139313	0.000163405	0.000120408	0.000121006	9.05e-05	1.10254	1.15129	1.80476	1.35286
358	2	20	g	a	0.00022238	0.000217574	0.000213463	0.000157893	0.000167247	0.000158114	1.40842	1.30091	1.35006	1.35313
513	3	17	t	t	9.91e-05	9.81e-05	8.26e-05	8.18e-05	5.75e-05	7.22e-05	1.21121	1.70608	1.14347	1.35358
926	6	9	g	g	0.00011456	9.78e-05	0.000115134	8.94e-05	8.82e-05	6.89e-05	1.28201	1.10962	1.67093	1.35419
1348	9	11	t	a	0.000174535	0.000181744	0.000176992	0.000120029	0.000155147	0.000123162	1.4541	1.17143	1.43706	1.3542
590	4	7	g	c	0.000130396	0.000125406	0.000112989	0.000104883	7.95e-05	9.09e-05	1.24324	1.57707	1.24336	1.35456
851	5	18	g	g	0.000117929	0.000113148	0.000116922	9.09e-05	7.43e-05	9.39e-05	1.29772	1.52219	1.24558	1.35516
1848	13	21	a	g	0.000206544	0.000200366	0.000215966	0.000152592	0.000165087	0.000144133	1.35357	1.2137	1.49838	1.35522
2002	15	21	g	a	0.000166111	0.00018693	0.000175204	0.000140854	0.00013181	0.000119168	1.17931	1.41818	1.47023	1.35591
1992	15	20	c	g	0.000200479	0.000218753	0.000200591	0.000153349	0.000141318	0.000165104	1.30734	1.54795	1.21494	1.35674
343	2	19	a	a	0.000169144	0.000197773	0.000195942	0.000129116	0.000136132	0.000149792	1.31001	1.45281	1.3081	1.35697
262	2	10	a	a	0.000149601	0.000164536	0.00016412	0.00011132	0.000123599	0.000117503	1.34388	1.33121	1.39672	1.35727
1161	7	19	t	t	0.000150612	0.000141671	0.000155896	0.000109048	0.00011582	0.000106186	1.38115	1.2232	1.46814	1.3575
1168	7	20	t	a	0.000256748	0.000265426	0.000278896	0.000188184	0.000203549	0.000198391	1.36434	1.30399	1.40579	1.35804
532	3	20	c	a	0.000174872	0.000191644	0.000172701	0.000138204	0.000129217	0.000130152	1.26532	1.48312	1.32691	1.35845
1583	11	12	g	c	0.000145558	0.000131299	0.000145169	9.92e-05	0.000114091	9.95e-05	1.46726	1.15082	1.45857	1.35888
1023	6	20	c	g	0.000165437	0.000165479	0.000141593	0.000101097	0.000128785	0.000122496	1.63642	1.28492	1.1559	1.35908
2029	16	17	c	a	0.000215641	0.000215924	0.000230626	0.000184019	0.00016379	0.000145132	1.17184	1.3183	1.58908	1.35974
1342	9	11	c	a	0.000130059	0.000138135	0.000140878	9.92e-05	0.000109337	9.35e-05	1.31103	1.26338	1.50613	1.36018
2207	19	22	a	c	0.000201153	0.000188816	0.000174131	0.000112078	0.000175891	0.000143134	1.79477	1.07348	1.21656	1.3616
2099	17	19	a	g	0.000100408	0.000111734	0.00010834	6.63e-05	8.99e-05	8.16e-05	1.51532	1.243	1.32846	1.36226
1759	12	21	c	a	0.000216989	0.000223703	0.000223117	0.000162058	0.000174594	0.000152122	1.33896	1.28127	1.4667	1.36231
1171	7	21	a	a	0.000236532	0.000247982	0.000211675	0.000165466	0.000188856	0.000157448	1.42949	1.31308	1.34441	1.36233
1134	7	16	t	t	0.000260117	0.000258354	0.000248146	0.000173796	0.000218243	0.000176421	1.49668	1.18379	1.40655	1.36234
901	6	7	a	a	0.000215978	0.000231953	0.000211675	0.000149563	0.000163358	0.00017276	1.44406	1.41991	1.22526	1.36308
1447	9	22	t	a	0.000149938	0.000171843	0.000163405	9.84e-05	0.000145207	0.000118169	1.52304	1.18344	1.3828	1.36309
352	2	20	a	a	0.000249672	0.000256469	0.000248861	0.000197272	0.000183237	0.000174757	1.26563	1.39965	1.42404	1.36311
1932	14	21	g	g	0.000159709	0.000168307	0.000160902	0.000111699	0.000116684	0.00013215	1.42982	1.44242	1.21757	1.36327
1666	11	22	a	a	0.000241586	0.000242796	0.000218826	0.000162437	0.000168976	0.000187406	1.48726	1.43687	1.16766	1.36393
2156	18	20	g	c	0.00014421	0.000156757	0.000157684	0.000104883	0.000108041	0.000124494	1.37496	1.4509	1.2666	1.36415
1559	10	22	a	c	0.000171165	0.000189051	0.000183785	0.000135175	0.000142182	0.000122496	1.26625	1.32964	1.50033	1.36541
918	6	8	g	t	0.000146569	0.00012022	0.000114419	9.05e-05	9.08e-05	9.92e-05	1.61963	1.32467	1.15347	1.36592
586	4	7	a	a	0.000218674	0.000213802	0.000200233	0.000152214	0.000149097	0.000163107	1.43663	1.43399	1.22762	1.36608
1316	8	22	a	c	0.000221369	0.000204373	0.000214178	0.00015865	0.000143911	0.000166768	1.39533	1.42014	1.28428	1.36658
1813	13	17	c	a	0.000183969	0.000171608	0.000163762	0.000136689	0.000114956	0.00012982	1.34589	1.49282	1.26146	1.36672
1665	11	21	g	g	0.000186665	0.000224881	0.000199518	0.000134039	0.000176323	0.00013914	1.39262	1.2754	1.43394	1.36732
1143	7	17	t	t	0.000137471	0.000144264	0.000143739	9.28e-05	0.000102423	0.000118502	1.4819	1.40851	1.21297	1.36779
2189	19	20	a	c	0.000192393	0.000178208	0.000169483	0.000126087	0.000140453	0.000129487	1.52587	1.26881	1.30888	1.36785
1184	7	22	c	c	0.000190371	0.000178679	0.00021096	0.000133281	0.000129217	0.000163107	1.42834	1.38279	1.29339	1.36817
278	2	11	g	c	0.000162742	0.000183158	0.000156253	0.000128359	0.000124031	0.00011484	1.26786	1.47671	1.36061	1.3684
779	5	10	g	g	0.000120287	0.000115505	0.000127291	0.000106398	7.43e-05	8.95e-05	1.13054	1.5539	1.42158	1.36867
1141	7	17	t	a	0.000167459	0.000167365	0.000170913	0.000112456	0.000135267	0.000123828	1.4891	1.23729	1.38025	1.36888
1664	11	21	g	c	0.000192393	0.000189758	0.000173416	0.000137447	0.000129217	0.000139806	1.39976	1.46853	1.24041	1.36957
1642	11	19	c	a	0.000168807	0.000152514	0.000156968	0.000110563	0.000133106	0.000109182	1.52679	1.1458	1.43768	1.37009
1986	15	19	g	t	0.000120287	0.000117627	0.00010834	7.53e-05	0.000101559	7.99e-05	1.59639	1.15822	1.35614	1.37025
1752	12	20	c	g	0.000177567	0.000171843	0.000160187	0.000141612	0.000108473	0.000125825	1.2539	1.5842	1.27309	1.3704
1652	11	20	c	c	0.00023889	0.000267783	0.000240637	0.000168495	0.000196635	0.000180416	1.41779	1.36183	1.33379	1.37114
1971	15	17	t	t	0.000126015	0.000134599	0.000123715	9.31e-05	8.51e-05	0.000104854	1.35289	1.58098	1.17988	1.37125
988	6	16	g	a	0.000190371	0.000184337	0.000185573	0.000134417	0.000140021	0.000134147	1.41627	1.31649	1.38336	1.37204
2227	20	21	c	a	0.000236195	0.00023266	0.000210602	0.000165466	0.000197931	0.000138807	1.42745	1.17546	1.51723	1.37338
1589	11	13	c	c	0.0001651	0.00015935	0.000167695	0.00013366	0.000127488	0.000102524	1.23523	1.24992	1.63567	1.3736
1352	9	12	c	c	0.000110853	0.000100419	0.000102619	7.65e-05	6.96e-05	8.36e-05	1.44934	1.44325	1.22823	1.37361
1116	7	14	t	t	0.000149601	0.000163593	0.000154823	0.000115107	0.000102423	0.000126491	1.29967	1.59723	1.22399	1.37363
931	6	10	c	a	0.000136798	0.000135542	0.000133727	0.000120029	8.73e-05	9.35e-05	1.1397	1.55265	1.42968	1.37401
750	5	7	a	t	0.000212272	0.000197302	0.000207027	0.000158272	0.000152986	0.000138807	1.34119	1.28967	1.49147	1.37411
236	2	7	a	c	0.000158699	0.000127291	0.000157326	0.000122301	0.000105448	9.72e-05	1.29761	1.20715	1.61861	1.37446
1433	9	21	c	c	0.000183295	0.000173022	0.000171271	0.00011965	0.000137428	0.000128488	1.53192	1.259	1.33297	1.37463
1812	13	17	a	t	0.000133765	0.000132242	0.00013623	0.000100718	0.000104151	8.92e-05	1.32811	1.2697	1.52708	1.37497
1393	9	16	t	a	0.000170828	0.000163829	0.000132297	0.000113214	0.000114956	0.000110846	1.5089	1.42515	1.19352	1.37586
1938	14	22	c	g	0.000161057	0.000155343	0.000145527	9.43e-05	0.000129649	0.000119168	1.70826	1.19818	1.22119	1.37588
1175	7	21	c	c	0.000174198	0.000167365	0.00016698	0.000116621	0.000136996	0.000118169	1.49371	1.22168	1.41306	1.37615
1247	8	14	g	g	9.84e-05	0.000118334	0.000117279	7.46e-05	8.77e-05	8.02e-05	1.31899	1.34885	1.46194	1.37659
1509	10	16	g	t	0.00016072	0.000154635	0.000154823	0.00010034	0.000114091	0.000131817	1.60176	1.35537	1.17453	1.37722
811	5	14	a	c	0.000164427	0.000165007	0.000174489	0.000129495	0.000120574	0.000116838	1.26975	1.36852	1.49343	1.37723
2004	15	21	g	g	0.000153981	0.000152278	0.000147314	0.00010299	0.000113659	0.000113509	1.49511	1.33978	1.29782	1.37757
1170	7	20	t	g	0.000204185	0.000196359	0.000184858	0.000151078	0.000119277	0.000162774	1.35153	1.64624	1.13567	1.37781
1107	7	13	t	g	0.000151286	0.000157464	0.00014946	0.000118136	0.000112795	0.000102524	1.28061	1.39602	1.4578	1.37814
675	4	16	t	t	0.00024226	0.000236196	0.000221329	0.000171903	0.000171137	0.000164438	1.40928	1.38016	1.34597	1.37847
1201	8	9	g	c	0.000104114	0.000106312	9.9e-05	7.8e-05	7.43e-05	7.22e-05	1.3348	1.43023	1.37117	1.37873
604	4	9	a	c	0.000169481	0.000158643	0.000157326	0.000103748	0.000124463	0.000127822	1.63359	1.27462	1.23082	1.37967
863	5	19	t	g	9.74e-05	8.32e-05	0.000106195	5.83e-05	8.38e-05	7.19e-05	1.66994	0.992498	1.47698	1.37981
1420	9	19	t	a	0.000122646	0.000136956	0.000126218	8.78e-05	9.55e-05	9.62e-05	1.39617	1.43397	1.31205	1.38073
711	4	20	t	g	0.000190708	0.00020013	0.000229195	0.000145398	0.00015385	0.000149792	1.31163	1.30081	1.53009	1.38084
2079	16	22	t	g	0.000211935	0.00020343	0.000194155	0.000145398	0.000156875	0.000139806	1.45762	1.29676	1.38875	1.38104
1670	11	22	c	c	0.000208229	0.000220167	0.000205239	0.000161301	0.000177187	0.000127489	1.29093	1.24257	1.60985	1.38112
1148	7	18	c	g	0.000113549	0.000111734	0.000116564	8.67e-05	9.51e-05	7.02e-05	1.30954	1.1752	1.65962	1.38145
720	4	21	t	g	0.00019273	0.000194473	0.000188076	0.000143505	0.000132242	0.000141137	1.34302	1.47058	1.33258	1.38206
401	3	5	g	g	9.74e-05	0.000105133	0.000109056	8.63e-05	7.95e-05	6.42e-05	1.12795	1.32213	1.69752	1.38253
1996	15	20	t	a	0.000188012	0.000208381	0.000216323	0.000165087	0.000162494	0.000125159	1.13887	1.28239	1.72838	1.38321
663	4	15	g	t	0.000149938	0.000157464	0.000155896	0.000113971	0.000119277	0.000102857	1.31558	1.32015	1.51565	1.3838
1017	6	19	g	t	0.000133428	0.000129177	0.00012014	9.81e-05	9.51e-05	8.39e-05	1.36057	1.35867	1.43222	1.38382
1850	13	21	c	c	0.000182284	0.00020343	0.000186288	0.000126845	0.000138725	0.000149126	1.43707	1.46643	1.2492	1.38423
823	5	15	g	c	0.000169481	0.00018528	0.000177707	0.000128738	0.000118413	0.000139473	1.31648	1.56469	1.27413	1.3851
1862	13	22	g	c	0.000147917	0.000141199	0.000161974	0.000125709	8.95e-05	0.000115506	1.17666	1.57839	1.4023	1.38578
1291	8	19	g	a	0.000125005	0.00013837	0.000133727	9.2e-05	0.000100694	9.39e-05	1.3586	1.37417	1.42461	1.38579
1613	11	16	a	c	0.000232825	0.000244682	0.000246716	0.000177204	0.000161197	0.000186075	1.31388	1.51791	1.3259	1.3859
1217	8	11	a	c	0.000233162	0.000196123	0.00019344	0.000167738	0.000137428	0.000144133	1.39004	1.4271	1.34209	1.38641
1165	7	20	c	a	0.000194077	0.000213567	0.000194155	0.000140854	0.000146071	0.000147129	1.37786	1.46207	1.31962	1.38652
1333	9	10	c	a	0.000123657	0.00014002	0.000136945	9.81e-05	0.00010588	8.69e-05	1.26093	1.32244	1.57627	1.38655
2115	17	20	t	g	0.000165437	0.000175615	0.000161974	0.000122301	0.000113659	0.000128155	1.35271	1.5451	1.26389	1.38723
964	6	14	a	c	0.000167459	0.000163357	0.000169841	0.000114349	0.00012576	0.000121165	1.46445	1.29896	1.40173	1.38838
1993	15	20	g	a	0.000170828	0.000167836	0.000170198	0.000124194	0.000108473	0.000136477	1.3755	1.54726	1.24708	1.38995
1114	7	14	t	c	0.00017285	0.000145206	0.00016555	0.000124194	0.000104584	0.000118835	1.39177	1.38842	1.39311	1.3911
1842	13	20	c	g	0.000188686	0.000173493	0.000154466	0.000118136	0.000119277	0.000137476	1.5972	1.45454	1.12359	1.39177
2109	17	20	a	g	0.000183295	0.000187165	0.00018164	0.000134039	0.000124463	0.00013914	1.36748	1.50378	1.30545	1.39224
1563	10	22	g	g	0.000120287	0.000113619	0.000117637	9.62e-05	7.65e-05	8.16e-05	1.25072	1.48536	1.44245	1.39284
363	2	21	a	g	0.000202501	0.000215924	0.000193797	0.000151456	0.000147368	0.000140804	1.33702	1.4652	1.37636	1.39286
996	6	17	c	t	0.000118603	0.000109612	0.000114419	9.35e-05	7.3e-05	8.09e-05	1.26815	1.5008	1.41454	1.3945
366	2	21	c	g	0.000165774	0.00018693	0.000168053	0.000118515	0.000127921	0.000126824	1.39877	1.4613	1.32509	1.39505
259	2	9	g	c	0.000133765	0.000150157	0.000142666	0.000110563	0.000118413	8.36e-05	1.20985	1.26808	1.70754	1.39516
1088	7	11	t	c	0.000190708	0.000205316	0.000198088	0.000123437	0.000149097	0.000156116	1.54498	1.37707	1.26885	1.39697
1295	8	19	t	g	0.000124331	0.000121163	0.000124788	9.28e-05	7.87e-05	9.52e-05	1.34025	1.54045	1.31079	1.39716
261	2	9	g	t	0.00012332	0.000133656	0.00013766	9.39e-05	8.56e-05	0.000104521	1.31327	1.56198	1.31705	1.39743
342	2	18	g	t	0.000111864	0.000137192	0.000151605	8.97e-05	9.51e-05	0.00010086	1.24656	1.44297	1.50313	1.39755
848	5	18	a	g	0.000135787	0.000148271	0.000141951	9.28e-05	0.000115388	9.82e-05	1.46374	1.28498	1.44558	1.3981
1312	8	21	t	a	0.000232488	0.000222053	0.000189864	0.000162815	0.000141318	0.000158779	1.42793	1.5713	1.19577	1.39833
915	6	8	c	t	0.000130059	0.00012847	0.000134085	9.16e-05	0.000103719	8.72e-05	1.41937	1.23863	1.53745	1.39849
1198	8	9	a	c	0.000168133	0.000159821	0.000146242	0.000116243	9.51e-05	0.00013681	1.4464	1.68098	1.06894	1.39877
336	2	18	a	t	0.000147917	0.000164536	0.000140521	9.24e-05	0.000112795	0.000123495	1.60103	1.45872	1.13787	1.39921
1237	8	13	g	a	0.000140504	0.000143085	0.000124073	0.000103369	9.55e-05	9.25e-05	1.35925	1.49814	1.34078	1.39939
916	6	8	g	a	0.0001651	0.000173258	0.000158041	0.00011965	0.000124031	0.000111179	1.37986	1.39689	1.4215	1.39942
1162	7	20	a	a	0.000245629	0.000230303	0.000221329	0.000160922	0.000180645	0.000157781	1.52638	1.2749	1.40276	1.40135
433	3	9	c	c	0.000132417	0.000110319	0.000123358	8.82e-05	8.9e-05	8.42e-05	1.50093	1.23918	1.46477	1.40163
1066	7	9	c	c	0.000112538	9.83e-05	9.48e-05	6.93e-05	7.17e-05	7.82e-05	1.62413	1.3702	1.2113	1.40188
496	3	16	c	a	0.000167796	0.00016265	0.000151248	0.000117379	0.000121438	0.000105187	1.42953	1.33937	1.43789	1.40226
2126	17	22	a	c	0.00018498	0.000185751	0.000199518	0.000123815	0.000124895	0.000162774	1.494	1.48725	1.22574	1.40233
1921	14	20	g	a	0.000187002	0.000203666	0.000205239	0.00014199	0.00014175	0.000141137	1.317	1.4368	1.45418	1.40266
1644	11	19	c	t	0.000148927	0.000145442	0.00016555	0.000104505	0.000108905	0.000114175	1.42508	1.33549	1.44997	1.40351
1413	9	18	t	t	0.000143536	0.000117627	0.000131224	9.43e-05	8.43e-05	0.000101526	1.52242	1.3958	1.29252	1.40358
2050	16	19	t	a	0.00017723	0.000173022	0.000151605	0.00012268	0.000124463	0.00011018	1.44466	1.39015	1.37597	1.40359
360	2	20	g	g	0.000187338	0.000216395	0.000169841	0.000140097	0.000144343	0.000123495	1.33721	1.49918	1.37528	1.40389
1242	8	13	t	g	0.000116918	0.000136249	0.0001348	0.000120408	8.86e-05	7.89e-05	0.971018	1.53791	1.7087	1.40588
430	3	8	t	a	0.00016409	0.000168307	0.000159829	0.000117757	0.000111498	0.000121165	1.39346	1.50951	1.3191	1.40736
798	5	12	g	t	0.000125342	0.000143321	0.000158756	0.000116621	0.000111498	8.52e-05	1.07477	1.28541	1.86301	1.40773
883	5	22	a	a	0.000203175	0.000192351	0.000195585	0.000120029	0.000163358	0.000144466	1.69271	1.17748	1.35385	1.40801
836	5	16	t	c	0.000226423	0.000236668	0.00019344	0.000160165	0.000137428	0.000177753	1.41369	1.72212	1.08825	1.40802
2040	16	18	c	t	0.000190708	0.000179858	0.000179495	0.000146913	0.000136996	0.000111179	1.2981	1.31287	1.61447	1.40848
1235	8	13	a	c	0.000180937	0.000187401	0.000180567	0.00014199	0.00012576	0.000123495	1.27429	1.49015	1.46214	1.40886
934	6	10	g	a	0.00010681	0.000129177	0.00011871	8.44e-05	9.33e-05	7.52e-05	1.26497	1.38383	1.57798	1.40893
1443	9	22	c	g	0.000134776	0.000156286	0.000153035	0.000128359	8.3e-05	0.000118169	1.04999	1.88351	1.29505	1.40952
534	3	20	c	g	0.000145221	0.0001577	0.000149817	0.000104883	0.000110634	0.00010552	1.38459	1.42542	1.4198	1.40994
1159	7	19	t	a	0.000176556	0.000172079	0.000172701	0.000139718	0.000111066	0.000121831	1.26366	1.54934	1.41755	1.41018
1430	9	20	t	c	0.000191382	0.000209559	0.000170913	0.000143505	0.000140885	0.000121165	1.33363	1.48744	1.41058	1.41055
1914	14	19	g	t	0.000138819	0.000124463	0.000111201	9.16e-05	8e-05	9.59e-05	1.51498	1.55675	1.15995	1.41056
2093	17	18	g	g	9.23e-05	9.03e-05	8.58e-05	6.97e-05	6.48e-05	5.66e-05	1.32513	1.39272	1.51647	1.41144
1266	8	16	g	t	0.000201827	0.00019518	0.000220256	0.000155243	0.00015385	0.00013215	1.30007	1.26864	1.66672	1.41181
919	6	9	a	c	0.000169481	0.000165714	0.000144096	0.000129874	0.00010588	0.00010552	1.30497	1.56511	1.36558	1.41189
1624	11	17	c	a	0.000198121	0.000222524	0.000194155	0.00014199	0.000157308	0.000136144	1.39531	1.41458	1.4261	1.412
2206	19	22	a	a	0.000186328	0.000188344	0.000176634	0.000126845	0.00011582	0.000154785	1.46894	1.62618	1.14116	1.41209
903	6	7	a	t	0.000251357	0.000239496	0.000217754	0.000176825	0.000168544	0.000156116	1.4215	1.42097	1.39482	1.41243
2003	15	21	g	c	0.000162068	0.000169958	0.000163762	0.000114728	0.000130081	0.00010785	1.41263	1.30655	1.51842	1.41253
937	6	11	a	a	0.000195425	0.00020343	0.000201663	0.000137068	0.000129649	0.000162108	1.42575	1.56908	1.24401	1.41295
1071	7	9	t	t	0.000143536	0.000148035	0.000129079	0.000129116	7.65e-05	0.000108183	1.11168	1.93528	1.19315	1.41337
654	4	14	g	t	0.000134776	0.000131063	0.000146242	0.000110184	9.12e-05	9.25e-05	1.22318	1.43731	1.58034	1.41361
1539	10	19	t	t	0.000121635	0.00012847	0.000109771	7.5e-05	8.51e-05	9.89e-05	1.62243	1.50899	1.11034	1.41392
600	4	8	g	t	0.000120961	0.000123991	0.000127649	9.39e-05	8.34e-05	8.69e-05	1.28815	1.48657	1.46926	1.41466
1156	7	19	c	a	0.00014859	0.000127291	0.000146957	0.000107913	9.12e-05	9.99e-05	1.37695	1.39594	1.47161	1.41484
1995	15	20	g	g	0.000160046	0.000155107	0.000155896	0.000117	0.000107609	0.000108516	1.36792	1.4414	1.43662	1.41531
1641	11	19	a	t	0.000157014	0.000164772	0.000170556	9.54e-05	0.00011582	0.000144799	1.64555	1.42265	1.17788	1.41536
1030	6	21	c	a	0.000202501	0.000202488	0.000186288	0.000135553	0.000144775	0.000137476	1.49388	1.39864	1.35506	1.41586
2060	16	20	t	c	0.000290442	0.000300785	0.000290338	0.000224534	0.000198795	0.000201387	1.29353	1.51304	1.44169	1.41609
2209	19	22	g	a	0.000166448	0.00019188	0.00019487	0.000125709	0.000135699	0.000128821	1.32408	1.41401	1.51272	1.41693
2122	17	21	t	a	0.00017723	0.000182451	0.00015232	0.000131767	0.000112795	0.000118169	1.34503	1.61755	1.289	1.41719
1627	11	17	g	a	0.000148927	0.000147564	0.000141236	0.000104126	0.000106744	9.79e-05	1.43026	1.3824	1.44319	1.41861
1379	9	15	c	g	9.77e-05	9.88e-05	0.000114776	7.53e-05	6.91e-05	7.49e-05	1.29679	1.4284	1.53248	1.41922
1212	8	10	g	t	0.000121298	9.9e-05	0.000113346	8.78e-05	7.65e-05	7.16e-05	1.38083	1.29429	1.58377	1.41963
990	6	16	g	t	0.000206881	0.000202252	0.000215251	0.000134039	0.000154715	0.000152788	1.54344	1.30726	1.40882	1.41984
2074	16	22	c	a	0.00025102	0.000239496	0.00024028	0.00019765	0.000162926	0.000158114	1.27002	1.46997	1.51967	1.41989
1436	9	21	g	c	0.000188349	0.000160764	0.000156253	0.000117379	0.000125328	0.000113842	1.60463	1.28275	1.37255	1.41998
538	3	20	t	a	0.000184306	0.000187637	0.000179137	0.000138582	0.000132674	0.000118169	1.32994	1.41427	1.51594	1.42005
1317	8	22	a	g	0.000148927	0.000150392	0.000160902	0.000105641	9.51e-05	0.000126824	1.40975	1.58181	1.2687	1.42009
1021	6	20	c	a	0.000229119	0.000233132	0.000232056	0.000146155	0.000177619	0.0001681	1.56764	1.31254	1.38047	1.42021
810	5	13	t	g	0.000109168	9.97e-05	9.58e-05	6.66e-05	6.96e-05	8.06e-05	1.63816	1.43308	1.18957	1.42027
588	4	7	a	t	0.00018936	0.000179858	0.000208457	0.00014199	0.000117116	0.000149792	1.33361	1.53572	1.39164	1.42033
242	2	7	g	c	0.000125679	0.000127056	0.00012014	9.01e-05	8.56e-05	8.69e-05	1.39462	1.48484	1.38284	1.42077
2034	16	17	t	t	0.000160383	0.00016265	0.000146242	0.000109806	0.00010977	0.000110513	1.46061	1.48174	1.3233	1.42188
346	2	19	c	a	0.000187338	0.000188108	0.000197373	0.000125709	0.000147368	0.000131484	1.49026	1.27645	1.50112	1.42261
866	5	20	a	c	0.000170491	0.000191173	0.00019344	0.000138961	0.000129217	0.000123828	1.2269	1.47947	1.56216	1.42285
610	4	9	t	c	0.000128037	0.000112676	0.000103692	7.8e-05	9.21e-05	7.39e-05	1.6415	1.22407	1.40319	1.42292
607	4	9	g	c	0.000137808	0.00012352	0.000115492	9.58e-05	9.9e-05	7.26e-05	1.43856	1.24811	1.59154	1.42607
864	5	19	t	t	0.000104114	0.000110083	0.00010691	6.44e-05	7.91e-05	8.42e-05	1.61746	1.39195	1.26947	1.42629
2138	17	23	g	c	0.000190371	0.000181744	0.000151963	0.000113214	0.000124895	0.000132815	1.68152	1.45517	1.14416	1.42695
1377	9	14	t	t	0.000149938	0.000127763	0.00013623	8.86e-05	0.000107177	9.75e-05	1.69227	1.19208	1.39679	1.42704
1314	8	21	t	g	0.000183632	0.000151571	0.000171271	0.00010867	0.000123167	0.000125825	1.68982	1.23062	1.36118	1.4272
2146	18	19	g	a	0.000154318	0.000147564	0.000135872	0.000101097	9.46e-05	0.000113509	1.52644	1.55915	1.19702	1.42754
1392	9	16	g	t	0.000177904	0.000151807	0.000155896	0.000127223	0.000108905	0.000104521	1.39836	1.39393	1.49152	1.42794
984	6	16	a	t	0.000272584	0.000267548	0.000267097	0.000193485	0.000184102	0.000187739	1.40881	1.45326	1.4227	1.42826
1913	14	19	g	g	8.9e-05	9.99e-05	9.26e-05	7.27e-05	6.01e-05	6.62e-05	1.22357	1.66383	1.39804	1.42848
2000	15	21	c	c	0.000254053	0.000261654	0.000258158	0.000185913	0.000167247	0.000190069	1.36652	1.56448	1.35823	1.42974
2135	17	23	a	c	0.000195762	0.000189994	0.000194155	0.000119272	0.000151257	0.000139473	1.64131	1.2561	1.39206	1.42982
2095	17	18	t	c	0.000137134	0.000137192	0.000133727	0.000102233	0.000103287	8.26e-05	1.34139	1.32826	1.61991	1.42985
498	3	16	c	t	0.000177567	0.000157936	0.000170556	0.000104505	0.000122735	0.000130818	1.69913	1.28681	1.30376	1.4299
724	4	22	g	a	0.000181274	0.000184572	0.000188434	0.000129495	0.000129217	0.000128488	1.39985	1.42839	1.46655	1.4316
1590	11	13	c	g	0.000128711	0.000148507	0.000149817	0.0001	0.000110634	8.99e-05	1.28761	1.34232	1.66695	1.43229
1253	8	15	a	g	0.000148253	0.000127291	0.00013337	0.000111699	7.56e-05	0.000103523	1.32726	1.68311	1.28831	1.43289
1100	7	13	a	c	0.000169144	0.000176794	0.00016555	0.000116243	0.00012187	0.000118835	1.45509	1.45067	1.39311	1.43296
2055	16	20	a	g	0.000207218	0.000182451	0.000221329	0.000132146	0.000159468	0.000139473	1.5681	1.14412	1.5869	1.43304
1750	12	20	c	a	0.000210924	0.000214274	0.000206669	0.000152592	0.000161629	0.00012982	1.38227	1.32571	1.59197	1.43332
1427	9	20	g	c	0.000150612	0.000163122	0.000179495	0.000118515	0.000125328	0.000103856	1.27083	1.30156	1.72831	1.43357
920	6	9	a	g	0.000138819	0.000162179	0.000144454	9.84e-05	0.000106744	0.000105187	1.4101	1.51932	1.3733	1.43424
263	2	10	a	g	0.000104114	0.000111498	0.000123	8.29e-05	7.13e-05	8.29e-05	1.25557	1.56363	1.48399	1.4344
1542	10	20	a	g	0.000169481	0.000180801	0.000180925	0.000128738	0.000121438	0.000120499	1.31648	1.48883	1.50146	1.43559
989	6	16	g	c	0.000207555	0.000213095	0.000205239	0.00014199	0.0001478	0.00014613	1.46175	1.44178	1.40449	1.43601
348	2	19	c	t	0.000161394	0.000133892	0.000107983	8.63e-05	0.000103287	9.45e-05	1.8695	1.2963	1.14225	1.43602
1548	10	20	t	g	0.000158699	0.000148035	0.00013623	0.000107534	0.000107177	9.39e-05	1.4758	1.38123	1.45127	1.4361
785	5	11	a	c	0.000205196	0.000204845	0.000240637	0.000154107	0.000166815	0.000137476	1.33152	1.22797	1.7504	1.43663
982	6	16	a	a	0.000195088	0.000224881	0.000207027	0.000152214	0.000148232	0.00013681	1.28167	1.51709	1.51324	1.43734
1034	6	21	g	c	0.000166785	0.000191408	0.000166265	0.00011965	0.000128785	0.000115839	1.39394	1.48627	1.43531	1.4385
1410	9	18	g	t	0.000115907	0.000105369	9.94e-05	7.69e-05	6.78e-05	7.92e-05	1.50795	1.55298	1.2547	1.43854
1104	7	13	c	g	0.000113886	0.000124227	0.00013337	8.6e-05	7.61e-05	9.82e-05	1.325	1.63326	1.35819	1.43881
1219	8	11	g	a	0.000171165	0.000206731	0.00018307	0.000142369	0.000119277	0.000132483	1.20227	1.73319	1.38184	1.4391
749	5	7	a	c	0.000159372	0.000161	0.000163047	0.00011132	0.00011193	0.00011251	1.43166	1.43839	1.44917	1.43974
908	6	7	g	c	0.00014421	0.000148978	0.000145527	8.56e-05	0.000129217	9.82e-05	1.68523	1.15293	1.48199	1.44005
1404	9	17	t	t	0.000120624	0.000115034	0.000116207	8.56e-05	7e-05	9.15e-05	1.40961	1.64309	1.26947	1.44072
1038	6	22	a	g	0.000149938	0.000162179	0.000148745	9.81e-05	9.77e-05	0.000131151	1.52892	1.66049	1.13415	1.44119
2030	16	17	c	g	0.000231815	0.000232425	0.000226693	0.000176825	0.000159036	0.00014613	1.31098	1.46146	1.5513	1.44125
844	5	17	t	a	0.000154992	0.000142142	0.000121928	0.000102233	9.85e-05	8.92e-05	1.51607	1.44258	1.36676	1.4418
345	2	19	a	t	0.000156677	0.000148978	0.000165192	0.000130252	0.000106312	9.59e-05	1.20287	1.40132	1.72314	1.44245
334	2	18	a	c	0.00023889	0.000236196	0.000220614	0.000163951	0.000163358	0.000154785	1.45708	1.44588	1.42529	1.44275
1177	7	21	t	a	0.000264835	0.000263069	0.00024314	0.00017266	0.000188856	0.000173426	1.53385	1.39296	1.40199	1.44293
1561	10	22	g	a	0.000161057	0.000149214	0.000158756	0.000112078	9.68e-05	0.000117503	1.43701	1.54139	1.35108	1.44316
2203	19	21	t	a	0.000176219	0.000163122	0.000171628	0.000113592	0.000124895	0.000116505	1.55133	1.30607	1.47314	1.44351
910	6	8	a	a	0.000223054	0.000192116	0.000199518	0.000141233	0.000138292	0.000146463	1.57933	1.3892	1.36224	1.44359
1518	10	17	g	t	0.000127363	0.000111734	9.69e-05	7.91e-05	7.56e-05	7.79e-05	1.60942	1.4774	1.24402	1.44361
1395	9	16	t	t	0.00016409	0.00019188	0.000181282	0.000118893	0.000122735	0.000130485	1.38014	1.56337	1.38929	1.44427
2064	16	21	a	g	0.000210587	0.000236668	0.000237419	0.000148806	0.000144775	0.000184743	1.41518	1.63473	1.28513	1.44501
2211	19	22	g	g	0.000144547	0.000124227	0.000129436	0.000115107	9.46e-05	7.32e-05	1.25577	1.31257	1.76749	1.44528
1662	11	21	c	g	0.000230804	0.000238318	0.000230626	0.00016168	0.000177187	0.000147462	1.42754	1.34501	1.56397	1.4455
2154	18	20	c	g	0.000173187	0.000176794	0.000160902	0.000112835	0.000137428	0.000106186	1.53487	1.28644	1.51528	1.44553
1204	8	9	t	c	0.000129385	0.000111969	0.000120855	7.38e-05	9.33e-05	8.72e-05	1.75235	1.19949	1.38576	1.44587
1172	7	21	a	c	0.000209913	0.000191408	0.00021239	0.000129874	0.000168544	0.000133814	1.61629	1.13566	1.5872	1.44638
1126	7	16	a	a	0.000219685	0.000229124	0.000234201	0.00013366	0.000172001	0.000171761	1.64361	1.33211	1.36353	1.44641
1974	15	18	c	t	0.000183295	0.000164536	0.000175562	0.000114349	0.000117116	0.000131817	1.60294	1.40489	1.33186	1.44656
1133	7	16	t	c	0.000312343	0.000290413	0.000259946	0.000202951	0.000199228	0.000193398	1.539	1.45769	1.3441	1.44693
797	5	12	g	c	0.000157014	0.00014002	0.00015375	0.000117	0.000100694	9.55e-05	1.342	1.39055	1.60938	1.44731
1498	10	15	g	c	0.000170828	0.000173022	0.000154108	0.000106398	0.000117549	0.000121165	1.60556	1.47192	1.27189	1.44979
589	4	7	g	a	0.000203175	0.000182451	0.000209172	0.000149184	0.000126624	0.000135146	1.3619	1.44089	1.54775	1.45018
1987	15	19	t	a	0.000129048	0.000161	0.000155181	0.000102233	0.000101126	0.000103523	1.26229	1.59207	1.499	1.45112
941	6	11	c	c	0.000150612	0.000169486	0.000148029	0.000113214	0.000103719	0.000106519	1.33034	1.63408	1.38971	1.45138
2041	16	18	t	c	0.000208229	0.000196359	0.000198445	0.000168874	0.000133539	0.000120166	1.23304	1.47043	1.65142	1.45163
1556	10	21	t	c	0.000196099	0.000179622	0.000195227	0.000127223	0.000131378	0.000134813	1.54138	1.36722	1.44814	1.45224
1936	14	22	c	a	0.000203175	0.000177265	0.000205239	0.000140476	0.000130946	0.000131817	1.44633	1.35373	1.557	1.45235
1990	15	20	c	a	0.000253379	0.000298192	0.000289265	0.000223777	0.000172866	0.000192732	1.13228	1.72499	1.50087	1.45271
813	5	14	a	t	0.000156677	0.000136249	0.000144811	9.24e-05	0.00011193	0.000100194	1.69585	1.21726	1.44531	1.45281
1256	8	15	g	g	0.000107484	0.000114091	0.000119782	8.6e-05	7.91e-05	7.19e-05	1.25052	1.44262	1.66596	1.45303
614	4	10	a	g	0.000143536	0.000150392	0.000144811	9.5e-05	0.00011193	9.62e-05	1.51029	1.34362	1.50532	1.45308
1840	13	20	c	a	0.000234173	0.000241618	0.000247073	0.000151835	0.000158604	0.000190735	1.54229	1.5234	1.29538	1.45369
1849	13	21	c	a	0.000244955	0.000213567	0.000216681	0.000160165	0.00014175	0.00016344	1.52939	1.50665	1.32576	1.45393
2007	15	21	t	g	0.000182958	0.000182451	0.000194155	0.000126087	0.000135267	0.000124161	1.45104	1.34882	1.56374	1.45453
1485	10	13	t	g	0.000109505	0.000140256	0.000142309	7.46e-05	0.000102855	9.29e-05	1.46805	1.36363	1.53233	1.45467
1257	8	15	g	t	0.000141515	0.000148742	0.000151605	9.13e-05	0.000108041	0.00010552	1.55081	1.37672	1.43674	1.45476
1069	7	9	t	c	0.000159372	0.0001577	0.000154823	0.000110184	0.000103719	0.000110513	1.44642	1.52045	1.40095	1.45594
1303	8	20	t	a	0.000188012	0.00019683	0.000231341	0.000156379	0.000117549	0.000155118	1.20229	1.67446	1.49139	1.45605
1550	10	21	a	c	0.000223391	0.00021946	0.000217038	0.000165845	0.000128785	0.000164771	1.34699	1.70408	1.31721	1.45609
531	3	19	t	t	0.000113886	0.000131534	0.000120497	7.95e-05	8.38e-05	8.79e-05	1.43226	1.56888	1.37119	1.45744
595	4	8	a	a	0.000214631	0.000223231	0.00021239	0.000160922	0.00013181	0.000157448	1.33375	1.69358	1.34896	1.45876
1810	13	17	a	a	0.000180937	0.000180329	0.00018164	0.000116243	0.000140021	0.000118502	1.55654	1.28787	1.5328	1.45907
1018	6	20	a	a	0.000279323	0.000284284	0.000259588	0.00019765	0.000206574	0.00016344	1.41322	1.37618	1.58828	1.45923
1560	10	22	a	g	0.000146569	0.000132006	0.00013766	9.24e-05	9.59e-05	9.72e-05	1.58644	1.37592	1.41628	1.45955
1844	13	20	g	c	0.000181947	0.000188344	0.000167695	0.00010867	0.000143478	0.000120499	1.67431	1.3127	1.39167	1.45956
471	3	13	c	g	0.000117255	0.000116684	0.000106195	7.5e-05	8.38e-05	7.46e-05	1.56401	1.39175	1.42423	1.46
1980	15	18	t	t	0.000124668	0.000121163	0.000122643	8.37e-05	8e-05	8.92e-05	1.48982	1.51547	1.37477	1.46002
1301	8	20	g	c	0.000155666	0.000181272	0.000170556	0.000128359	0.000116252	0.000105853	1.21274	1.5593	1.61125	1.4611
1268	8	16	t	c	0.000219348	0.00022936	0.000187719	0.000128738	0.000149961	0.000162774	1.70383	1.52947	1.15325	1.46218
516	3	18	c	t	0.000136798	0.000137192	0.000113704	8.97e-05	8.77e-05	8.75e-05	1.52441	1.56381	1.2988	1.46234
1272	8	17	a	t	0.000156677	0.00016595	0.000160544	9.58e-05	0.000124463	0.000113176	1.63553	1.33333	1.41853	1.46246
829	5	16	a	a	0.000242597	0.000257883	0.000220972	0.000196136	0.000159901	0.000143134	1.23688	1.61277	1.5438	1.46448
902	6	7	a	c	0.000162742	0.000160293	0.00016412	0.000109806	0.000110634	0.000112177	1.48209	1.44886	1.46304	1.46466
960	6	13	c	g	0.000126352	0.000143085	0.000104407	7.84e-05	8.82e-05	8.99e-05	1.61208	1.62299	1.16169	1.46559
1723	12	17	c	a	0.000168133	0.00015275	0.000135872	0.000102233	0.000104584	0.000105187	1.64461	1.46055	1.29172	1.46563
1176	7	21	c	g	0.000204859	0.000183865	0.000212748	0.000140097	0.000124895	0.000145465	1.46227	1.47215	1.46254	1.46565
458	3	11	t	c	0.000138482	0.000166422	0.000149817	0.0001	0.00011193	9.82e-05	1.38536	1.48683	1.52568	1.46596
1651	11	20	c	a	0.000257759	0.000254818	0.000251007	0.000157514	0.000191016	0.000175756	1.63641	1.33401	1.42816	1.46619
1527	10	18	g	t	0.000128037	0.000119512	0.000110486	9.73e-05	7.04e-05	7.96e-05	1.31576	1.69659	1.38878	1.46704
713	4	21	a	c	0.00026315	0.000236196	0.000227765	0.000165466	0.000144775	0.000193065	1.59036	1.63147	1.17973	1.46719
712	4	21	a	a	0.000283029	0.000254111	0.000252079	0.000183262	0.000184534	0.000170097	1.5444	1.37704	1.48197	1.4678
1500	10	15	g	t	0.00011894	0.000125641	0.000126934	9.84e-05	7.09e-05	8.92e-05	1.20817	1.77272	1.42287	1.46792
1111	7	14	c	c	0.000168133	0.000145206	0.000144811	0.000102233	0.000101559	0.000108849	1.64461	1.42978	1.33039	1.46826
1255	8	15	g	c	0.000181947	0.00018198	0.000197015	0.000117379	0.000162494	0.000113509	1.55009	1.11992	1.73568	1.46856
753	5	7	g	t	0.000147243	0.000144971	0.000163047	8.82e-05	0.000114523	0.000110846	1.66898	1.26586	1.47093	1.46859
549	3	21	t	g	0.00015634	0.000178444	0.000172701	0.000112835	0.00012576	0.00010785	1.38556	1.41893	1.60131	1.4686
832	5	16	g	a	0.000209913	0.000202252	0.000223117	0.000148806	0.000149097	0.000136144	1.41065	1.35652	1.63883	1.46867
1658	11	21	a	c	0.000263824	0.000256469	0.00025637	0.000169252	0.000176323	0.000184078	1.55876	1.45454	1.39273	1.46868
416	3	7	c	c	0.000111864	0.000106548	0.000106195	8.03e-05	6.57e-05	7.62e-05	1.39357	1.622	1.39314	1.46957
1252	8	15	a	c	0.000224739	0.000227474	0.000234559	0.000152592	0.000168112	0.000148127	1.47281	1.35311	1.58349	1.4698
1505	10	16	a	c	0.000225076	0.000230539	0.000223117	0.000151835	0.000171137	0.000141137	1.48237	1.3471	1.58085	1.47011
2148	18	19	g	t	0.000131406	0.00012352	0.000111201	8.67e-05	7.95e-05	8.29e-05	1.51549	1.55335	1.34163	1.47016
1828	13	19	a	a	0.000200142	0.000181744	0.000187003	0.000118136	0.000127488	0.000144799	1.69417	1.42557	1.29147	1.4704
2168	18	21	t	c	0.000213957	0.000207438	0.000187003	0.000145777	0.000142182	0.000125825	1.4677	1.45896	1.48622	1.47096
2228	20	21	c	c	0.000231478	0.00025529	0.000237777	0.000183641	0.000156011	0.000156782	1.26049	1.63636	1.51661	1.47115
1032	6	21	c	g	0.000185991	0.000202252	0.0001963	0.000132903	0.000146936	0.000119833	1.39945	1.37646	1.63811	1.47134
1943	14	22	t	c	0.000152634	0.000158407	0.00016555	8.94e-05	0.000118845	0.000120499	1.70809	1.33289	1.37387	1.47162
569	4	5	a	g	0.000163416	0.000184101	0.000145884	0.000112835	0.000104584	0.000120832	1.44827	1.76032	1.20733	1.47198
816	5	14	g	t	0.000152634	0.000142613	0.000143739	0.000113214	9.21e-05	9.45e-05	1.34819	1.54929	1.52048	1.47265
1829	13	19	a	g	0.00015634	0.000148035	0.000139448	0.000100718	9.38e-05	0.000108183	1.55225	1.57854	1.289	1.47326
1853	13	21	g	c	0.000187338	0.000188344	0.000187361	0.000116243	0.000136132	0.000131484	1.61162	1.38354	1.42497	1.47338
351	2	19	g	t	0.000150949	0.000141906	0.00013337	9.39e-05	0.000106312	9.02e-05	1.6075	1.33481	1.47847	1.47359
1626	11	17	c	t	0.000151286	0.000150157	0.000132654	7.57e-05	0.000130081	0.000104521	1.99775	1.15433	1.26916	1.47375
1160	7	19	t	g	0.00014859	0.000133892	0.000139091	8.94e-05	0.000101559	9.65e-05	1.66284	1.31837	1.44087	1.47403
2053	16	20	a	a	0.000287747	0.000269433	0.000242425	0.000224534	0.000154715	0.000173093	1.28153	1.74149	1.40055	1.47452
662	4	15	g	g	0.000145895	0.000141671	0.00014946	9.09e-05	0.000107609	9.95e-05	1.60547	1.31653	1.50168	1.47456
1439	9	21	t	c	0.000206881	0.000189523	0.000177349	0.000128359	0.00012576	0.000135811	1.61174	1.50702	1.30585	1.47487
2061	16	20	t	g	0.000262476	0.000279334	0.000272103	0.000176825	0.000178052	0.000198391	1.48438	1.56884	1.37155	1.47492
1851	13	21	c	g	0.000186328	0.000189523	0.000176634	0.000126466	0.000152122	0.000103523	1.47334	1.24586	1.70623	1.47515
2123	17	21	t	c	0.000177904	0.000184572	0.000169125	0.000129495	0.000107177	0.000127157	1.37383	1.72213	1.33006	1.47534
1507	10	16	g	a	0.000167796	0.00015605	0.000160544	0.000102233	0.000102855	0.000126491	1.64131	1.51718	1.26921	1.4759
1555	10	21	t	a	0.00021025	0.000209088	0.000210602	0.000127981	0.000168544	0.000136144	1.64283	1.24055	1.54691	1.47676
1899	14	17	t	t	0.000123657	0.000128941	0.000129436	8.75e-05	8.12e-05	9.05e-05	1.41377	1.58703	1.42959	1.4768
1902	14	18	c	t	0.000137808	0.000144028	0.000142666	8.48e-05	0.000106744	9.79e-05	1.6248	1.34928	1.4578	1.47729
1130	7	16	c	c	0.000247988	0.000236432	0.000215966	0.000152971	0.000159901	0.000162108	1.62114	1.47862	1.33223	1.47733
1319	8	22	g	c	0.000160046	0.000169486	0.000146957	0.000109806	0.000110202	0.000102191	1.45754	1.53796	1.43806	1.47785
1244	8	14	a	g	0.00011557	0.000140963	0.000136588	8.25e-05	9.94e-05	8.45e-05	1.40011	1.41818	1.61548	1.47792
1422	9	19	t	t	0.000112201	9.03e-05	9.73e-05	8.67e-05	5.45e-05	6.56e-05	1.294	1.658	1.48312	1.47837
1824	13	18	c	t	0.000143873	0.00012847	0.000130152	8.1e-05	9.81e-05	9.59e-05	1.77558	1.30957	1.35763	1.48092
609	4	9	g	t	0.000173187	0.000152042	0.000162689	0.000113214	0.000118845	9.95e-05	1.52974	1.27933	1.6346	1.48122
1418	9	19	g	g	0.000126352	0.000107726	0.000109056	7.84e-05	7.39e-05	7.92e-05	1.61208	1.45773	1.37656	1.48212
504	3	16	t	t	0.000162405	0.000168779	0.000177707	0.000114728	0.000107609	0.000121498	1.41556	1.56845	1.46263	1.48222
1897	14	17	t	a	0.000135787	0.000136485	0.000128721	7.12e-05	0.000105448	0.00010319	1.90753	1.29433	1.24742	1.4831
1977	15	18	g	t	0.00010681	9.95e-05	0.000109413	6.78e-05	7.13e-05	7.39e-05	1.57591	1.39504	1.48061	1.48385
591	4	7	g	t	0.000189023	0.000193766	0.000201306	0.000138582	0.000150393	0.000111845	1.36398	1.2884	1.79987	1.48408
1536	10	19	g	t	0.000115233	0.000111498	0.000112274	9.24e-05	7e-05	6.96e-05	1.24727	1.59259	1.61382	1.48456
2170	18	22	c	a	0.000201827	0.000208616	0.00021239	0.000160165	0.000133539	0.000130152	1.26012	1.56222	1.63186	1.48473
1743	12	19	c	t	0.000130396	0.000148035	0.000139091	8.78e-05	9.94e-05	9.39e-05	1.48439	1.48932	1.48174	1.48515
1538	10	19	t	g	0.000110516	0.000124934	0.000101547	8.41e-05	7.39e-05	6.99e-05	1.31476	1.69058	1.45268	1.48601
1741	12	19	c	a	0.000187675	0.000159821	0.000168768	0.000126466	0.000116684	0.000105187	1.484	1.36969	1.60445	1.48605
1916	14	19	t	g	0.000108832	0.000115505	0.000104765	6.78e-05	9.08e-05	6.62e-05	1.60574	1.27272	1.58156	1.48667
1005	6	18	c	t	0.000142525	0.000132713	0.000122643	7.53e-05	0.000102855	9.59e-05	1.89153	1.29029	1.2793	1.48704
1924	14	20	t	a	0.000197447	0.000228417	0.000237419	0.00013366	0.000143911	0.000169764	1.47723	1.58722	1.39852	1.48766
991	6	17	a	a	0.000215978	0.00019848	0.000182355	0.000118515	0.000138292	0.000151123	1.82238	1.43522	1.20666	1.48809
2204	19	21	t	c	0.000190371	0.000188108	0.000177349	0.000122301	0.000127488	0.000123828	1.55658	1.47549	1.43222	1.4881
777	5	10	a	t	0.000163079	0.000159586	0.000176634	0.000139718	0.000105016	9.92e-05	1.1672	1.51963	1.78067	1.48917
1220	8	11	g	c	0.000177567	0.000200837	0.000207384	0.000126845	0.000119709	0.000148793	1.39988	1.67771	1.39378	1.49045
2194	19	20	t	a	0.000187338	0.000204609	0.000203094	0.000137068	0.000129217	0.000133481	1.36676	1.58345	1.52151	1.49058
938	6	11	a	c	0.000190708	0.000193294	0.000202378	0.000140854	0.00015169	0.000109514	1.35394	1.27428	1.84796	1.49206
1429	9	20	t	a	0.000200479	0.000206731	0.000208457	0.000149563	0.000127056	0.000138141	1.34043	1.62708	1.50901	1.49217
914	6	8	c	g	0.000131743	0.000119748	0.000116564	8.63e-05	8e-05	8.02e-05	1.52604	1.49778	1.45302	1.49228
1376	9	14	t	g	9.84e-05	9.99e-05	9.12e-05	6.55e-05	7.09e-05	5.83e-05	1.50197	1.41019	1.56522	1.49246
1863	13	22	g	g	0.000139156	0.000140492	0.000137303	0.00010034	8.86e-05	9.12e-05	1.38685	1.5858	1.5054	1.49269
1344	9	11	c	g	0.000107821	0.000106076	9.08e-05	7.88e-05	6.78e-05	5.86e-05	1.36903	1.5634	1.55022	1.49421
1984	15	19	g	a	0.000118266	0.000111969	0.000112631	6.7e-05	8.77e-05	7.79e-05	1.76465	1.2763	1.446	1.49565
855	5	18	t	t	0.00011894	0.000110083	0.000143739	8.18e-05	7.13e-05	9.65e-05	1.45427	1.5438	1.48902	1.4957
291	2	13	a	g	0.000162405	0.000169486	0.000160902	0.000107913	0.000104584	0.000118169	1.50497	1.62058	1.36162	1.49572
1989	15	19	t	t	0.000151623	0.000142378	0.000149817	0.000108291	9.85e-05	9.12e-05	1.40014	1.44497	1.64261	1.49591
1426	9	20	g	a	0.000179926	0.000187165	0.000170913	0.000115864	0.000125328	0.000118502	1.5529	1.49341	1.44228	1.4962
725	4	22	g	c	0.000203849	0.000225589	0.000204166	0.000135175	0.000165519	0.000126158	1.50804	1.36292	1.61834	1.49643
1975	15	18	g	c	0.000153308	0.000156521	0.000160187	0.000109806	0.000120574	8.92e-05	1.39617	1.29814	1.79562	1.49664
689	4	18	g	g	0.000128374	0.000123284	0.000119782	8.44e-05	9.29e-05	7.29e-05	1.52036	1.32684	1.64313	1.49678
1388	9	16	c	c	0.000203849	0.000238789	0.000214178	0.000131388	0.000155579	0.000152455	1.5515	1.53484	1.40486	1.49707
886	5	22	g	a	0.000234847	0.000222288	0.000212033	0.000157893	0.000144343	0.000144799	1.48738	1.54	1.46433	1.49724
2202	19	21	g	g	0.00017285	0.000175615	0.000184143	0.000113592	0.000110634	0.000133148	1.52167	1.58735	1.38299	1.49734
2069	16	21	t	c	0.000262476	0.000276741	0.000248504	0.00017001	0.000189288	0.000167101	1.54389	1.46201	1.48715	1.49768
424	3	8	c	a	0.000172513	0.000172551	0.00017878	0.000128738	0.000122302	0.000102524	1.34003	1.41085	1.74378	1.49822
2062	16	21	a	a	0.000242597	0.000245625	0.000230268	0.000154485	0.000160333	0.000165104	1.57035	1.53197	1.39469	1.499
2089	17	18	a	c	0.000195425	0.00022111	0.000209172	0.000127602	0.000160333	0.000131817	1.53152	1.37907	1.58684	1.49914
707	4	20	g	c	0.000148927	0.000173258	0.000189864	0.000120786	0.000131378	9.75e-05	1.23298	1.31877	1.9467	1.49949
2054	16	20	a	c	0.000248325	0.000240675	0.000236347	0.000181747	0.000146071	0.000159112	1.36632	1.64765	1.48541	1.49979
885	5	22	a	g	0.000171502	0.000174672	0.000184501	0.000143883	0.000132242	9.29e-05	1.19195	1.32085	1.98663	1.49981
477	3	13	t	g	0.000117255	0.000128234	0.000119425	9.01e-05	8.34e-05	7.19e-05	1.30115	1.53744	1.66098	1.49986
2051	16	19	t	g	0.00017723	0.000187401	0.000196658	0.000134039	0.00012187	0.000119833	1.32223	1.53771	1.64109	1.50034
2200	19	21	g	a	0.000171839	0.000186458	0.000175919	0.00013366	0.00011193	0.000113509	1.28564	1.66584	1.54983	1.50044
1653	11	20	c	g	0.00018936	0.000208852	0.00019487	0.00012533	0.000135699	0.000134147	1.51089	1.53908	1.45266	1.50088
1534	10	19	g	a	0.000122309	0.000148978	0.000122643	7.72e-05	8.99e-05	9.69e-05	1.58344	1.65734	1.26612	1.5023
442	3	10	c	a	0.000130059	0.000127763	0.00012157	8.22e-05	9.46e-05	7.72e-05	1.5829	1.34993	1.57421	1.50235
838	5	17	a	a	0.000198794	0.000203902	0.000194512	0.000135553	0.000129217	0.000132815	1.46654	1.57798	1.46453	1.50302
2035	16	18	a	c	0.000184643	0.000177972	0.000188076	0.000132146	0.000138292	0.000102857	1.39727	1.28693	1.82852	1.50424
1657	11	21	a	a	0.000267867	0.000293006	0.000292126	0.000199165	0.000178052	0.000191734	1.34495	1.64562	1.5236	1.50473
2192	19	20	g	c	0.0001651	0.000190466	0.000173059	0.000126087	0.000119277	0.000107517	1.30941	1.59683	1.60959	1.50528
2076	16	22	c	g	0.000241586	0.000249397	0.00024171	0.000145019	0.000172866	0.000171761	1.66589	1.44272	1.40724	1.50528
652	4	14	g	c	0.000173861	0.0001643	0.000161617	0.000102612	0.000107609	0.000124494	1.69436	1.52683	1.29819	1.50646
762	5	8	g	t	0.000164764	0.000149685	0.000148387	0.000106019	9.33e-05	0.000108849	1.55409	1.60353	1.36324	1.50695
726	4	22	g	g	0.000152971	0.000153693	0.000150175	0.00010299	0.000101559	9.85e-05	1.48529	1.51334	1.52416	1.5076
674	4	16	t	c	0.000257759	0.000268019	0.000270315	0.000180612	0.000191881	0.000159112	1.42714	1.3968	1.69889	1.50761
1983	15	19	c	t	0.000174872	0.000182215	0.0001963	0.000136689	0.000107609	0.000126491	1.27934	1.69331	1.55189	1.50818
1229	8	12	g	c	0.000145558	0.000128941	0.000127649	0.000100718	8.3e-05	8.36e-05	1.4452	1.55397	1.5278	1.50899
2059	16	20	t	a	0.000285388	0.000301256	0.000323233	0.000207495	0.000199228	0.000197059	1.3754	1.51212	1.64028	1.50927
2143	18	19	c	a	0.00018936	0.000173493	0.000199876	0.000118136	0.00013181	0.000124161	1.6029	1.31624	1.60981	1.50965
2157	18	20	g	g	0.00011119	0.000129413	0.000129794	8.37e-05	8.56e-05	7.69e-05	1.32876	1.51239	1.68798	1.50971
1544	10	20	g	c	0.000152971	0.000155343	0.000144811	9.28e-05	0.000103287	0.000104854	1.64898	1.50399	1.38107	1.51135
520	3	18	t	c	0.000158025	0.000156521	0.000159114	0.000110942	8.99e-05	0.000116172	1.42439	1.74125	1.36964	1.51176
1827	13	18	g	t	0.000125679	0.000127763	0.00012157	7.35e-05	8.34e-05	9.39e-05	1.71093	1.53179	1.2951	1.5126
1389	9	16	c	t	0.000175546	0.000192587	0.000181282	0.000121165	0.000124895	0.000117171	1.44881	1.54199	1.54717	1.51266
943	6	11	g	a	0.00017723	0.000164064	0.000165907	0.000112456	0.000109337	0.000113509	1.57599	1.50053	1.46162	1.51272
1028	6	21	a	c	0.000229793	0.000236432	0.000237062	0.000158272	0.000152986	0.000153786	1.45189	1.54545	1.5415	1.51295
325	2	17	a	a	0.000241923	0.00023596	0.000226693	0.000154485	0.000155147	0.000156116	1.56599	1.52088	1.45207	1.51298
2047	16	19	c	a	0.000232825	0.000222288	0.000238492	0.000166223	0.000172001	0.000129154	1.40068	1.29237	1.84657	1.51321
648	4	13	t	g	0.000162405	0.00015605	0.000151605	9.77e-05	0.000111498	0.000102524	1.66246	1.39957	1.47872	1.51359
1249	8	14	t	c	0.000152971	0.000155578	0.000144454	0.000102233	0.000134835	7.62e-05	1.49629	1.15384	1.89504	1.51506
2039	16	18	c	g	0.000203849	0.000180329	0.000199518	0.000152214	0.000129217	0.00011018	1.33923	1.39555	1.81083	1.51521
2160	18	20	t	g	0.000136461	0.000149921	0.000153035	9.69e-05	0.000107177	8.79e-05	1.4078	1.39882	1.74145	1.51602
1488	10	14	a	t	0.000134776	0.000126584	0.000128006	7.91e-05	9.77e-05	8.26e-05	1.70309	1.29605	1.55061	1.51659
1409	9	18	g	g	0.000119614	0.000129177	0.000135515	7.95e-05	7.78e-05	9.75e-05	1.5043	1.6606	1.38945	1.51812
1153	7	19	a	a	0.000174198	0.00016595	0.000163762	0.000120408	0.00011582	9.75e-05	1.44673	1.43283	1.67908	1.51955
2208	19	22	a	g	0.000155329	0.00015275	0.000149102	0.000109806	0.000101559	9.09e-05	1.41458	1.50406	1.64076	1.5198
2162	18	21	c	c	0.000232825	0.000216867	0.000220614	0.000165845	0.000150825	0.000128155	1.40388	1.43787	1.72146	1.52107
1830	13	19	a	t	0.00013545	0.000130827	0.00013623	9.47e-05	8.17e-05	8.89e-05	1.43091	1.60172	1.5328	1.52181
1525	10	18	g	c	0.000154992	0.0001643	0.000156611	0.000116621	0.000112363	8.82e-05	1.32902	1.46223	1.77542	1.52222
2229	20	21	c	g	0.000230467	0.000215217	0.000206312	0.000159408	0.000140453	0.00012982	1.44577	1.5323	1.58922	1.52243
1537	10	19	t	a	0.000150612	0.000147328	0.0001348	8.6e-05	0.000106312	9.42e-05	1.75229	1.3858	1.43096	1.52302
1263	8	16	a	t	0.000234173	0.000238789	0.000250291	0.000168874	0.000159036	0.000148793	1.38668	1.50148	1.68214	1.52343
1508	10	16	g	c	0.000208566	0.000209088	0.000185573	0.000127981	0.000129217	0.000140139	1.62967	1.61811	1.32421	1.524
986	6	16	c	c	0.000246977	0.00022606	0.000231341	0.000158272	0.000149097	0.000154452	1.56046	1.5162	1.49782	1.52483
2213	19	22	t	c	0.000167122	0.00016265	0.000160187	0.000124573	0.000101126	9.85e-05	1.34156	1.60838	1.62577	1.52524
775	5	10	a	a	0.000164427	0.00018198	0.000180567	9.88e-05	0.000124895	0.000123828	1.66381	1.45706	1.45821	1.52636
1154	7	19	a	g	0.000159709	0.000157464	0.000161617	8.86e-05	0.000115388	0.000114175	1.80255	1.36465	1.41552	1.52757
369	2	21	g	g	0.000217663	0.000211917	0.000203094	0.000151078	0.000124895	0.000140471	1.44074	1.69675	1.4458	1.52776
1264	8	16	g	a	0.000180263	0.000195416	0.000197015	0.000107913	0.000133971	0.000135478	1.67045	1.45864	1.45422	1.52777
2155	18	20	g	a	0.000193066	0.000188108	0.000170556	0.000119272	0.000110634	0.000134813	1.61871	1.70028	1.26513	1.52804
1318	8	22	g	a	0.000203512	0.000226531	0.00019487	0.000124951	0.000149961	0.000134813	1.62873	1.5106	1.44549	1.52827
1999	15	21	c	a	0.000261802	0.000267548	0.000285332	0.000180612	0.000175891	0.000176754	1.44953	1.5211	1.61429	1.52831
967	6	14	c	c	0.000142189	0.000138606	0.000124431	8.71e-05	9.08e-05	8.72e-05	1.63271	1.52727	1.42676	1.52891
2070	16	21	t	g	0.000302572	0.000306442	0.000272818	0.000184398	0.000191449	0.000202718	1.64086	1.60065	1.3458	1.5291
1394	9	16	t	c	0.000201153	0.000215217	0.000197373	0.000130252	0.000134403	0.00013681	1.54433	1.60128	1.44268	1.52943
1543	10	20	g	a	0.000197447	0.000195416	0.000197015	0.000129116	0.000129649	0.000126824	1.52921	1.50727	1.55346	1.52998
1928	14	21	c	c	0.000222717	0.000225353	0.00022848	0.000151835	0.000144775	0.000145797	1.46684	1.55657	1.56711	1.53017
925	6	9	g	c	0.000119277	0.000102069	0.000120855	7.46e-05	6.87e-05	8.02e-05	1.59905	1.48541	1.50651	1.53032
1825	13	18	g	c	0.000128711	0.000140256	0.000130867	9.62e-05	8.25e-05	8.42e-05	1.3383	1.69918	1.55393	1.53047
1281	8	18	a	t	0.000167459	0.000172786	0.000141236	0.000106019	0.000104584	0.000103856	1.57951	1.65213	1.35992	1.53052
2112	17	20	g	g	0.00016847	0.000175143	0.00016698	0.000121165	0.00011582	9.89e-05	1.39042	1.51221	1.68901	1.53054
1799	13	15	g	g	0.000119614	0.000151807	0.000156253	7.91e-05	0.000101559	9.85e-05	1.5115	1.49477	1.58585	1.53071
340	2	18	g	c	0.000173187	0.000189758	0.000191294	0.000115485	0.000134835	0.000113509	1.49964	1.40734	1.68528	1.53075
815	5	14	g	g	0.000133091	0.000118098	0.00012014	7.19e-05	7.69e-05	9.95e-05	1.84999	1.53523	1.20709	1.53077
1998	15	20	t	g	0.000188686	0.000193294	0.000195585	0.000122301	0.000126192	0.000128821	1.5428	1.53175	1.51827	1.53094
1835	13	19	g	g	0.00010243	0.000119984	0.000125861	8.07e-05	7.04e-05	7.76e-05	1.27004	1.70328	1.62278	1.53204
766	5	9	a	c	0.000154655	0.000155107	0.000139806	0.000106398	9.29e-05	9.49e-05	1.45355	1.66934	1.47368	1.53219
525	3	19	c	t	0.000112538	0.000116684	0.000109413	7.72e-05	6.53e-05	8.09e-05	1.45694	1.78807	1.35266	1.53256
1164	7	20	a	g	0.000192056	0.000205552	0.000206312	0.000134039	0.000127056	0.000133148	1.43284	1.6178	1.54949	1.53338
2152	18	20	c	a	0.000253379	0.000257411	0.000232771	0.000176068	0.000181509	0.000133148	1.4391	1.41818	1.74821	1.53516
2048	16	19	c	g	0.000179252	0.000202016	0.000183428	0.000120786	0.000139157	0.000109847	1.48404	1.45172	1.66984	1.5352
1350	9	11	t	g	0.000158699	0.000134599	0.000140521	0.000104126	9.03e-05	8.82e-05	1.5241	1.49021	1.59301	1.53577
831	5	16	a	t	0.000312006	0.000293713	0.000293914	0.00018099	0.000216946	0.000192066	1.72388	1.35385	1.53027	1.536
2201	19	21	g	c	0.000161731	0.000171136	0.000163047	0.000103369	0.000102855	0.000118169	1.5646	1.66386	1.37978	1.53608
1146	7	18	a	t	0.000176893	0.000182922	0.00016698	9.54e-05	0.000140885	0.000114508	1.85389	1.29838	1.45825	1.53684
297	2	13	g	g	0.000135787	0.000138135	0.00013337	9.69e-05	7.82e-05	9.22e-05	1.40085	1.76594	1.44644	1.53774
1437	9	21	g	g	0.000167122	0.000174908	0.000175919	0.000115864	0.000102423	0.000120166	1.4424	1.7077	1.46396	1.53802
1660	11	21	c	a	0.000247314	0.000271083	0.000229553	0.000186291	0.000149097	0.000156116	1.32757	1.81817	1.4704	1.53871
1033	6	21	g	a	0.000197447	0.000197537	0.00020953	0.000144262	0.000120574	0.000130152	1.36867	1.63831	1.60988	1.53895
1819	13	18	a	c	0.000189023	0.000176794	0.00017878	0.00010867	0.000128353	0.000119168	1.73943	1.3774	1.50023	1.53902
2052	16	19	t	t	0.000166111	0.000167129	0.000153393	0.000114349	0.000114523	8.99e-05	1.45266	1.45934	1.70673	1.53958
1587	11	13	a	g	0.000176219	0.000185751	0.000174846	0.000117757	0.000135267	9.99e-05	1.49646	1.37322	1.75089	1.54019
1519	10	17	t	a	0.000163416	0.000152042	0.000157326	8.56e-05	0.000117549	0.000110846	1.90967	1.29344	1.41932	1.54081
1442	9	22	c	c	0.000169818	0.000176322	0.000188434	0.000124194	0.000116684	0.00010785	1.36736	1.5111	1.74718	1.54188
1845	13	20	g	g	0.00016409	0.000188344	0.000176992	0.000114349	0.000117116	0.000111845	1.43498	1.60818	1.58248	1.54188
1903	14	18	g	c	0.000153645	0.000156757	0.000148745	9.47e-05	0.00011193	9.25e-05	1.62312	1.40049	1.60739	1.54366
1831	13	19	c	a	0.000152634	0.000150864	0.000156968	0.000105262	0.000100694	9.32e-05	1.45003	1.49824	1.68414	1.54414
878	5	21	g	c	0.000206881	0.000184337	0.000185573	0.000115107	0.000136132	0.000125159	1.7973	1.35411	1.48269	1.5447
1296	8	19	t	t	0.000139156	0.000142849	0.000155181	0.000104883	0.000104584	7.99e-05	1.32677	1.36588	1.94245	1.54504
1893	14	17	c	t	0.000112875	0.000131534	0.00012157	8.52e-05	8.08e-05	7.22e-05	1.32491	1.62761	1.68303	1.54518
1423	9	20	c	a	0.000185991	0.000209795	0.000194155	0.000151078	0.000122735	0.000114508	1.23109	1.70934	1.69556	1.54533
1833	13	19	c	t	0.000142189	0.00012682	0.000143024	7.69e-05	0.000107177	8.92e-05	1.84987	1.18328	1.60324	1.54546
2107	17	20	a	a	0.000238216	0.000243504	0.000239207	0.000143883	0.000174162	0.000151123	1.65562	1.39814	1.58286	1.54554
1155	7	19	a	t	0.000183969	0.000165714	0.000164835	0.000123437	0.000101126	0.000109182	1.49039	1.63869	1.50973	1.54627
2032	16	17	t	a	0.000212609	0.000206259	0.000191652	0.000123437	0.000127056	0.000148127	1.72241	1.62337	1.29383	1.54654
882	5	21	t	g	0.000152971	0.000143085	0.000153035	9.01e-05	9.77e-05	0.000103523	1.69748	1.465	1.47828	1.54692
678	4	17	a	t	0.00015634	0.000165714	0.000149817	0.000101097	0.000103287	0.000100527	1.54644	1.60441	1.49032	1.54705
875	5	21	a	c	0.000272247	0.000267548	0.000273533	0.000172281	0.000182805	0.000171096	1.58025	1.46357	1.59871	1.54751
1434	9	21	c	g	0.000190034	0.00018198	0.000172344	0.000111699	0.000127488	0.000113842	1.7013	1.42742	1.51389	1.54754
540	3	20	t	g	0.000158362	0.000172315	0.000170913	0.000118893	0.00010588	0.000101526	1.33197	1.62745	1.68345	1.54762
452	3	11	c	c	0.000142189	0.000148035	0.000156253	9.2e-05	0.000100262	9.62e-05	1.54537	1.47648	1.62426	1.5487
435	3	9	c	t	0.000114896	0.000135542	0.000109056	7.04e-05	7.95e-05	8.32e-05	1.63142	1.70454	1.31049	1.54882
1919	14	20	c	c	0.000219685	0.000205552	0.000219899	0.000140476	0.000143046	0.000133481	1.56386	1.43696	1.64741	1.54941
1535	10	19	g	g	0.000121635	0.000111734	0.000130152	7.04e-05	7.48e-05	9.12e-05	1.72711	1.49448	1.427	1.54953
853	5	18	t	c	0.000145221	0.000141906	0.000145884	8.86e-05	9.25e-05	9.89e-05	1.63903	1.5344	1.47562	1.54969
700	4	19	t	a	0.000187002	0.000179622	0.000190221	0.000116621	0.000113659	0.000129487	1.60349	1.58036	1.46904	1.55097
1299	8	20	a	g	0.000190708	0.000197302	0.00017878	0.000101476	0.000154283	0.000119501	1.87935	1.27883	1.49606	1.55141
1969	15	17	t	a	0.000145895	0.000147799	0.000136588	0.000109806	8.08e-05	9.12e-05	1.32866	1.82887	1.49756	1.5517
1294	8	19	t	a	0.000159372	0.000148978	0.00016841	0.00010299	0.000122735	8.89e-05	1.54745	1.21382	1.89488	1.55205
1511	10	16	t	c	0.000198794	0.000182922	0.000186646	0.000128738	0.00010588	0.000134813	1.54418	1.72764	1.38448	1.5521
1524	10	18	a	t	0.000128374	0.000134363	0.000133012	9.01e-05	7.91e-05	8.65e-05	1.42453	1.69895	1.53689	1.55346
1926	14	20	t	g	0.000186665	0.000183865	0.000189149	0.00012268	0.000121438	0.000116172	1.52156	1.51407	1.62818	1.5546
834	5	16	g	t	0.000246977	0.000272969	0.000260303	0.000165087	0.000180645	0.000157115	1.49604	1.51109	1.65677	1.55463
2190	19	20	a	g	0.000179926	0.000184101	0.000153393	0.000109806	0.000121438	0.000101526	1.63858	1.51601	1.51088	1.55516
1391	9	16	g	c	0.000171502	0.000182687	0.000184858	0.000115864	0.000110634	0.000120499	1.4802	1.65127	1.5341	1.55519
2056	16	20	c	a	0.000316049	0.000343922	0.000338966	0.000224534	0.000207871	0.000211373	1.40758	1.6545	1.60364	1.55524
1526	10	18	g	g	0.000101082	0.000101833	9.3e-05	5.6e-05	7.56e-05	6.12e-05	1.80378	1.34649	1.51785	1.55604
1440	9	21	t	g	0.000198457	0.000179858	0.000205239	0.000115485	0.000127488	0.000133148	1.71846	1.41078	1.54143	1.55689
497	3	16	c	c	0.000204522	0.00020343	0.000194512	0.000129495	0.000120574	0.000138474	1.57938	1.68719	1.40468	1.55708
672	4	16	g	t	0.000250346	0.000271319	0.000239207	0.000176068	0.000160765	0.000153121	1.42187	1.68768	1.56221	1.55725
2033	16	17	t	g	0.000208566	0.000198952	0.000205954	0.000137068	0.000114956	0.000144799	1.52162	1.73068	1.42235	1.55822
1435	9	21	g	a	0.000180937	0.000192116	0.00019487	0.00011965	0.000108473	0.000139806	1.51221	1.77109	1.39386	1.55905
2066	16	21	c	c	0.000276628	0.00028782	0.000281757	0.000184777	0.000184534	0.000173759	1.49709	1.55971	1.62154	1.55945
1132	7	16	t	a	0.000206207	0.000214274	0.000208099	0.00015032	0.000127488	0.000127822	1.37178	1.68073	1.62804	1.56018
2027	16	17	a	g	0.000165774	0.000133656	0.000137303	0.00012268	7.87e-05	8.42e-05	1.35128	1.69929	1.63036	1.56031
1167	7	20	c	g	0.000175883	0.000174908	0.000193082	0.000125709	9.72e-05	0.000130152	1.39913	1.79878	1.48351	1.56047
1734	12	18	c	t	0.000127363	0.000150157	0.000140163	9.58e-05	8.86e-05	8.45e-05	1.32952	1.69489	1.65777	1.56073
843	5	17	g	t	0.000154318	0.000144264	0.000144811	9.96e-05	8.34e-05	0.00010319	1.54965	1.72962	1.40335	1.56087
2098	17	19	a	a	0.00014859	0.000137663	0.00013337	0.000100718	7.35e-05	9.99e-05	1.47531	1.87379	1.33555	1.56155
1742	12	19	c	g	0.000132754	0.000123755	0.0001348	7.95e-05	8.82e-05	8.36e-05	1.66956	1.40374	1.61339	1.56223
767	5	9	a	g	0.00014758	0.000142378	0.000165192	0.000116621	9.85e-05	8.36e-05	1.26546	1.44497	1.97715	1.56253
1245	8	14	a	t	0.000159372	0.0001511	0.000154823	0.000112835	0.000100262	8.75e-05	1.41244	1.50705	1.7685	1.56266
1371	9	14	c	t	0.000115907	0.000128706	0.000138375	8.03e-05	8.17e-05	8.29e-05	1.44393	1.57575	1.66949	1.56306
606	4	9	a	t	0.000187002	0.000166422	0.000160544	0.000120029	0.000104584	0.000104189	1.55797	1.59128	1.5409	1.56338
615	4	10	a	t	0.000185991	0.000169722	0.000163047	0.000122301	9.55e-05	0.000116838	1.52076	1.77704	1.3955	1.56443
788	5	11	g	c	0.000145558	0.000158878	0.000171271	9.88e-05	0.000124031	8.82e-05	1.47288	1.28096	1.94161	1.56515
1216	8	11	a	a	0.000228108	0.000221817	0.000208815	0.00012533	0.000155579	0.0001438	1.82006	1.42575	1.45212	1.56598
522	3	18	t	t	0.000145895	0.000145678	0.000145169	9.81e-05	9.42e-05	8.72e-05	1.48769	1.54628	1.66455	1.56618
1822	13	18	c	c	0.00018498	0.00018858	0.000186646	0.0001	0.000146071	0.000119833	1.85052	1.29101	1.55754	1.56636
1721	12	17	a	g	0.00013208	0.000149921	0.000131224	9.47e-05	9.33e-05	7.72e-05	1.39531	1.60605	1.69922	1.56686
1593	11	13	g	g	0.000150949	0.000129177	0.000133727	9.58e-05	8.82e-05	8.06e-05	1.57573	1.46523	1.66008	1.56702
814	5	14	g	c	0.000168133	0.000154635	0.000155181	0.000105641	0.000100694	9.85e-05	1.59155	1.53569	1.57496	1.5674
617	4	10	g	g	0.00013107	0.000125406	0.000127649	9.2e-05	6.44e-05	9.59e-05	1.42452	1.94752	1.33152	1.56785
1499	10	15	g	g	0.000105799	9.26e-05	0.000108698	6.7e-05	6.96e-05	6.06e-05	1.57863	1.33145	1.79421	1.5681
1416	9	19	c	t	0.000110516	0.000116212	0.000111201	7.72e-05	6.35e-05	7.69e-05	1.43077	1.82931	1.44617	1.56875
944	6	11	g	c	0.000171502	0.000154164	0.000176277	9.96e-05	0.000112795	0.000108516	1.72221	1.36677	1.62443	1.57114
1432	9	21	c	a	0.000202838	0.000230775	0.000222402	0.000153728	0.000135699	0.000130818	1.31946	1.70063	1.70008	1.57339
1908	14	18	t	t	0.000139493	0.00012352	0.000133727	8.9e-05	8.12e-05	8.19e-05	1.56768	1.5203	1.63308	1.57369
2153	18	20	c	c	0.000223728	0.00021616	0.000202736	0.00013934	0.000132674	0.000136144	1.60563	1.62925	1.48913	1.57467
2188	19	20	a	a	0.000182958	0.000178679	0.00019773	0.00012268	0.000113227	0.000119501	1.49135	1.57806	1.65464	1.57468
1369	9	14	c	c	0.000151286	0.000132477	0.000133727	9.01e-05	9.38e-05	8.19e-05	1.67878	1.41265	1.63308	1.57484
1540	10	20	a	a	0.000260454	0.000265426	0.0002696	0.000159786	0.000182805	0.000164105	1.63002	1.45196	1.64285	1.57494
1635	11	18	c	t	0.000175209	0.000179622	0.000181282	0.000132903	0.000103719	0.000108183	1.31832	1.73181	1.6757	1.57528
347	2	19	c	g	0.000140167	0.000157228	0.000140878	9.09e-05	0.000108905	8.09e-05	1.54244	1.44372	1.74166	1.57594
1293	8	19	g	t	0.000122309	0.000135306	0.000123715	7.04e-05	8.99e-05	8.32e-05	1.73668	1.50524	1.48665	1.57619
1917	14	19	t	t	0.000130059	0.000146621	0.000140521	9.54e-05	9.33e-05	7.82e-05	1.36305	1.5707	1.79637	1.57671
1836	13	19	g	t	0.000127363	0.000114091	0.000108698	8.33e-05	6.96e-05	6.96e-05	1.52895	1.63974	1.56243	1.57704
1553	10	21	g	c	0.000163753	0.00016595	0.000162332	0.000129116	9.38e-05	9.59e-05	1.26826	1.76958	1.69331	1.57705
1516	10	17	g	a	0.000144547	0.000145678	0.000151605	0.000105641	0.000101559	7.86e-05	1.36829	1.43442	1.92986	1.57752
2091	17	18	a	t	0.000163079	0.000161707	0.000154823	8.6e-05	0.000130513	9.69e-05	1.89734	1.23901	1.59833	1.57823
423	3	7	t	t	0.000138145	0.000152514	0.000135157	0.000104126	8.64e-05	8.22e-05	1.32671	1.76454	1.64387	1.57837
528	3	19	g	t	0.000106136	0.000103247	0.000111916	7.31e-05	7.17e-05	6.06e-05	1.45237	1.43921	1.84733	1.57964
1621	11	17	a	a	0.000196099	0.000186458	0.000198445	0.000107534	0.000133971	0.000130152	1.8236	1.39178	1.52471	1.58003
1832	13	19	c	g	0.000130396	0.000137428	0.000150175	8.07e-05	8.9e-05	9.49e-05	1.6168	1.54368	1.58298	1.58116
1262	8	16	a	c	0.000258433	0.000270376	0.000261018	0.00018099	0.00015774	0.000162774	1.42788	1.71406	1.60356	1.58184
1128	7	16	a	t	0.000233499	0.000243739	0.000223474	0.000153728	0.000152986	0.00013681	1.51891	1.59321	1.63347	1.58186
1009	6	19	a	a	0.000202838	0.00019023	0.000188791	0.000113214	0.000130946	0.000125492	1.79164	1.45274	1.50441	1.58293
884	5	22	a	c	0.000222717	0.000211209	0.000227408	0.000128738	0.000152554	0.00013914	1.73001	1.38449	1.63438	1.58296
1402	9	17	t	a	0.0001277	0.000127056	0.000131939	7.65e-05	8.43e-05	8.39e-05	1.6696	1.50769	1.57289	1.58339
1506	10	16	a	t	0.000232488	0.000217574	0.000219541	0.000158272	0.00014175	0.000125492	1.46892	1.53492	1.74944	1.58443
1463	10	11	g	c	0.00013107	0.000142142	0.00012014	7.88e-05	9.33e-05	7.66e-05	1.66422	1.52272	1.56922	1.58539
653	4	14	g	g	0.000149601	0.000148035	0.000155896	9.62e-05	8.86e-05	0.000101858	1.55552	1.67095	1.53051	1.58566
2258	21	22	g	c	0.000223391	0.00022936	0.00024028	0.000133281	0.000156011	0.000148793	1.67608	1.47015	1.61486	1.58703
1238	8	13	g	c	0.000143199	0.000141671	0.000150175	0.000100718	8.9e-05	8.59e-05	1.42178	1.59134	1.74865	1.58726
2172	18	22	c	g	0.000156677	0.000172551	0.000171628	0.000101097	0.000106744	0.000107517	1.54977	1.61648	1.59629	1.58751
1108	7	14	a	c	0.000191045	0.000190937	0.000192367	0.000136311	0.000101991	0.000129154	1.40154	1.8721	1.48944	1.58769
608	4	9	g	g	0.000115907	0.000112205	0.000112989	8.14e-05	7.13e-05	6.39e-05	1.42379	1.57355	1.7679	1.58841
1270	8	17	a	a	0.000184643	0.000203666	0.000195942	0.000135932	0.000111066	0.000124161	1.35835	1.83374	1.57813	1.59007
865	5	20	a	a	0.000304593	0.000297013	0.000315367	0.000185913	0.000184534	0.000207046	1.63837	1.60953	1.52318	1.59036
840	5	17	a	t	0.000149601	0.000157936	0.000154108	8.82e-05	9.81e-05	0.000104854	1.69571	1.60993	1.46973	1.59179
1024	6	20	g	a	0.000209577	0.000215924	0.00021096	0.000132524	0.000128353	0.000139473	1.58142	1.68227	1.51255	1.59208
244	2	8	a	a	0.000235184	0.000236196	0.000230626	0.000145398	0.000146504	0.000149126	1.61752	1.61222	1.54651	1.59208
1826	13	18	g	g	0.000112875	0.000114091	0.000123358	8.44e-05	6.44e-05	7.39e-05	1.3368	1.7718	1.66932	1.59264
1315	8	22	a	a	0.000249335	0.000221817	0.000218111	0.000151078	0.000139157	0.000142136	1.65038	1.59401	1.53453	1.59297
529	3	19	t	a	0.000145895	0.000144499	0.00014946	8.78e-05	9.64e-05	9.22e-05	1.66083	1.49938	1.62095	1.59372
1158	7	19	c	t	0.000109168	0.00011857	0.000111916	6.21e-05	8.12e-05	7.16e-05	1.75803	1.45937	1.56379	1.59373
1144	7	18	a	c	0.000254726	0.000247747	0.000228838	0.000160922	0.00014175	0.000157448	1.58292	1.74778	1.45342	1.5947
693	4	18	t	t	0.000165437	0.000160057	0.000146242	0.000101854	9.46e-05	9.95e-05	1.62426	1.69115	1.46935	1.59492
2150	18	19	t	g	0.00013983	0.000161236	0.000146957	8.07e-05	9.29e-05	0.000111512	1.73378	1.7353	1.31786	1.59565
1003	6	18	c	c	0.0001651	0.000164064	0.000169125	9.88e-05	0.000120142	9.65e-05	1.67063	1.36559	1.75201	1.59608
1910	14	19	c	g	0.000164427	0.000147328	0.000163405	0.000103748	0.000100694	9.39e-05	1.58487	1.46312	1.74076	1.59625
1504	10	16	a	a	0.000199131	0.000184808	0.000195227	0.000125709	0.000117116	0.000119833	1.58407	1.57799	1.62916	1.59707
1630	11	18	a	c	0.000248662	0.000233839	0.000229553	0.000142369	0.000158172	0.000146463	1.7466	1.47838	1.56731	1.59743
1861	13	22	g	a	0.000167459	0.000194001	0.000176277	0.000126845	0.000108905	0.000104189	1.32019	1.78138	1.6919	1.59782
1288	8	19	a	a	0.000183295	0.00018363	0.000169841	0.000117	0.00011193	0.000106852	1.56663	1.64057	1.5895	1.5989
769	5	9	g	c	0.000133428	0.000141906	0.000142309	9.81e-05	8.38e-05	8.16e-05	1.36057	1.69259	1.74498	1.59938
523	3	19	c	a	0.000127363	0.000143556	0.000144454	0.000101097	7.04e-05	9.62e-05	1.25981	2.03792	1.50161	1.59978
1431	9	20	t	g	0.000151286	0.000174672	0.00016555	0.000114728	9.21e-05	0.000104521	1.31865	1.89756	1.58388	1.60003
667	4	16	a	a	0.000255737	0.000251047	0.000252437	0.00016168	0.000146504	0.000167434	1.58175	1.71359	1.50768	1.60101
2045	16	19	a	g	0.00014421	0.000138135	0.000159471	9.81e-05	8.38e-05	9.45e-05	1.47051	1.6476	1.6869	1.60167
2226	20	21	a	g	0.000250683	0.000244918	0.000240995	0.000148048	0.000145639	0.0001681	1.69325	1.68168	1.43364	1.60286
1149	7	18	c	t	0.000146569	0.000156286	0.000140163	9.13e-05	9.85e-05	8.65e-05	1.60619	1.58612	1.61952	1.60394
1725	12	17	c	t	0.000138145	0.000139549	0.000123715	7.27e-05	8.99e-05	9.09e-05	1.90024	1.55244	1.3614	1.60469
1362	9	13	c	g	0.000138482	0.000114562	0.000128364	6.78e-05	8.73e-05	8.79e-05	2.04321	1.31233	1.46071	1.60542
681	4	17	g	t	0.00015634	0.0001643	0.000144811	9.73e-05	9.42e-05	9.85e-05	1.60661	1.74395	1.46972	1.60676
768	5	9	a	t	0.000182958	0.000184808	0.00016555	0.000111699	0.000121438	9.95e-05	1.63796	1.52183	1.66334	1.60771
1818	13	17	g	t	0.000117929	0.000115505	0.000114776	6.74e-05	9.03e-05	6.39e-05	1.74974	1.27881	1.79587	1.60814
613	4	10	a	a	0.000226423	0.000190937	0.000211317	0.000116243	0.000141318	0.000138474	1.94785	1.35112	1.52604	1.60834
2196	19	20	t	g	0.000176219	0.000184101	0.000170198	0.000102612	0.000112363	0.000115839	1.71734	1.63845	1.46926	1.60835
625	4	11	g	a	0.000164764	0.000190701	0.000156968	9.2e-05	0.000118413	0.00011018	1.79072	1.61048	1.42465	1.60862
705	4	20	a	g	0.000235521	0.000241146	0.000231698	0.000151078	0.000136564	0.000154119	1.55894	1.76582	1.50337	1.60938
2127	17	22	a	g	0.000170828	0.000172551	0.000159471	8.9e-05	0.000110634	0.000118169	1.91984	1.55965	1.34952	1.60967
1029	6	21	a	g	0.000282692	0.000270612	0.000280326	0.000168495	0.000180212	0.000169764	1.67775	1.50163	1.65127	1.61022
963	6	13	g	g	0.000109168	0.000113384	0.000112631	7.12e-05	7.22e-05	6.52e-05	1.5336	1.57103	1.72634	1.61033
1138	7	17	c	a	0.000162405	0.000158643	0.000138375	8.9e-05	9.21e-05	0.00010785	1.82517	1.72342	1.28303	1.61054
1852	13	21	g	a	0.000220022	0.000209795	0.000200948	0.000114349	0.000137428	0.000145465	1.92412	1.52658	1.38142	1.61071
1307	8	21	a	c	0.000194077	0.000214745	0.000211675	0.000156379	0.000131378	0.000108183	1.24107	1.63456	1.95664	1.61076
983	6	16	a	c	0.000304257	0.000305264	0.00025637	0.000169631	0.000175026	0.000197725	1.79364	1.7441	1.2966	1.61145
2117	17	21	a	c	0.000238553	0.000223231	0.00021096	0.000134417	0.000136996	0.000147462	1.77472	1.62947	1.43061	1.6116
1909	14	19	c	a	0.000170155	0.000144499	0.00015089	8.75e-05	0.000108473	9.69e-05	1.94538	1.33212	1.55773	1.61174
1934	14	21	t	c	0.000211598	0.00020178	0.000208815	0.000130252	0.000133539	0.000122829	1.62452	1.51103	1.70004	1.61186
350	2	19	g	g	0.000147917	0.000169486	0.000160187	0.000115864	9.68e-05	8.85e-05	1.27664	1.7508	1.80913	1.61219
505	3	17	c	a	0.000173187	0.000150864	0.000153035	9.47e-05	0.000112363	9.19e-05	1.82957	1.34265	1.66574	1.61265
1027	6	21	a	a	0.000285388	0.000258826	0.000225977	0.000149942	0.000189288	0.000144133	1.90333	1.36737	1.56784	1.61284
2058	16	20	c	g	0.000264498	0.000267312	0.000251364	0.000160165	0.000153418	0.000173759	1.65141	1.74237	1.44663	1.61347
770	5	9	g	g	0.000133091	0.000141435	0.000143381	9.24e-05	7.74e-05	9.12e-05	1.44056	1.82833	1.57205	1.61365
599	4	8	g	g	0.000140841	0.000130592	0.000139448	8.18e-05	9.08e-05	8.29e-05	1.72206	1.43895	1.68243	1.61448
1152	7	18	t	t	0.000175209	0.000159821	0.000181282	0.000110563	0.000107609	0.000102191	1.58469	1.48521	1.77395	1.61462
1135	7	17	a	a	0.000174198	0.00019353	0.000188791	0.000112456	0.000131378	0.000103523	1.54903	1.47308	1.82367	1.61526
2164	18	21	g	a	0.000198457	0.000190466	0.000198445	0.000109048	0.000126624	0.000130152	1.8199	1.50418	1.52471	1.61627
716	4	21	g	c	0.000217326	0.000221817	0.000227765	0.000153728	0.000130946	0.000130485	1.4137	1.69396	1.74552	1.61773
2144	18	19	c	g	0.000154992	0.000148035	0.000139806	9.58e-05	8.9e-05	8.89e-05	1.61794	1.66283	1.57303	1.61794
517	3	18	g	c	0.000137808	0.000142613	0.000153035	9.84e-05	8.9e-05	8.26e-05	1.39983	1.60193	1.85381	1.61852
1297	8	20	a	a	0.000240238	0.00025364	0.000242425	0.000135932	0.000157308	0.000164105	1.76734	1.61238	1.47725	1.61899
995	6	17	c	g	0.00014758	0.00013507	0.000156253	8.94e-05	9.51e-05	8.75e-05	1.65153	1.42066	1.78483	1.61901
1982	15	19	c	g	0.000187675	0.000187873	0.000176277	0.000105641	0.000108905	0.00012982	1.77654	1.7251	1.35786	1.61983
780	5	10	g	t	0.000158025	0.000165479	0.000165907	9.84e-05	0.000107609	9.65e-05	1.60518	1.53778	1.71867	1.62054
856	5	19	a	a	0.000185317	0.000199659	0.000217038	0.000137447	0.000117981	0.000119168	1.34828	1.6923	1.82129	1.62062
1261	8	16	a	a	0.000255063	0.000255054	0.000245286	0.000142747	0.000184102	0.000144799	1.78681	1.3854	1.69398	1.62206
2057	16	20	c	c	0.000292464	0.000302906	0.000312864	0.000191592	0.000194474	0.000175423	1.52649	1.55757	1.78349	1.62252
1142	7	17	t	g	0.000135787	0.000160764	0.000159114	9.39e-05	9.85e-05	8.89e-05	1.44603	1.63157	1.79028	1.62263
2092	17	18	g	c	0.000130396	0.000147328	0.000140521	8.75e-05	8.9e-05	8.16e-05	1.49082	1.65489	1.72305	1.62292
691	4	18	t	c	0.000198457	0.00018363	0.000189506	0.000145019	0.000111066	0.000102524	1.36849	1.65334	1.84841	1.62341
1424	9	20	c	c	0.000205533	0.000237611	0.000211317	0.000126845	0.000143911	0.00013215	1.62035	1.6511	1.59908	1.62351
2161	18	21	c	a	0.000221369	0.000256469	0.000215608	0.000135553	0.000148232	0.000142802	1.63308	1.73018	1.50984	1.62437
1276	8	17	t	a	0.000144884	0.000148507	0.000144096	8.33e-05	8.99e-05	9.72e-05	1.73929	1.65209	1.4825	1.62463
696	4	19	a	t	0.000182284	0.000161	0.000166623	0.000104126	9.38e-05	0.000118169	1.75061	1.71679	1.41003	1.62581
1414	9	19	c	a	0.00014859	0.000144028	0.000124073	8.14e-05	9.25e-05	8.29e-05	1.82526	1.55734	1.49693	1.62651
1532	10	19	a	g	0.000148253	0.000152278	0.00015232	0.000104505	8.47e-05	9.15e-05	1.41863	1.79777	1.66398	1.62679
[truncated: 280 more rows]

## Sheet: Supplementary Figure 5
Supplementary Figure 5d
Variant	Sequencing enrichment	MFI_PD1
Cel-67	1.56718	2692
19-G	1.28965	2454
17-T	0.795894	1651
12-C	0.518862	1015
Perfect site	0.2691	740
8-G	1.07819	1592

[truncated: 5 more sheets: Supplementary Figure 6, Supplementary Figure 7, Supplementary Figure 8, Supplementary Figure 9, MRE variant legend]
